# Supplementary material for: Differentiation granules, a dynamic regulator of T. brucei development
Source: Nat Commun. 2024 Apr 6;15:2972. doi: 10.1038/s41467-024-47309-1 (PMC10998879; doi:10.1038/s41467-024-47309-1)
Supplement: Supplementary file 4 — Supplementary Data 1 [file 41467_2024_47309_MOESM4_ESM.xlsx]

## Sheet: Primers list
primer_id	primer_description	primer_sequence
	ALBA4 (Tag and KO)
OL001	Tb927.4.2030_Upstream forward primer	ATCGCATTAATAACTCACCAAGGTAAACCTgtataatgcagacctgctgc
OL002	Tb927.4.2030_5' sgRNA primer	gaaattaatacgactcactataggCAGCTTGTGCTTGAAAATACgttttagagctagaaatagc
OL003	Tb927.4.2030_Downstream forward primer	CGGGACGGCAGCGATTTGGGTGAAGGCAACggttctggtagtggttccgg
OL004	Tb927.4.2030_Downstream reverse TAG primer	AACAAACAGTGACTTCTCAAAGTGGCACCGccaatttgagagacctgtgc
OL005	Tb927.4.2030_Downstream reverse KO primer	AACAAACAGTGACTTCTCAAAGTGGCACCGccggaaccactaccagaacc
OL006	Tb927.4.2030_3' sgRNA primer	gaaattaatacgactcactataggAGTGGAGCATGCTCGGTTTAgttttagagctagaaatagc
OL007	checkKO_Alba4_F	TCGCATTAATAACTCACCAAGG
OL008	checkKO_Alba4_R	CAAAACAGAAAAAAAAACAT
	ALBA3 (Tag and KO)
OL009	Tb927.4.2040_Upstream forward primer	CCTAGGATTTTTTCTGCCGAGGACTTACCAgtataatgcagacctgctgc
OL010	Tb927.4.2040_Upstream reverse primer	GTACTCGTCACGTGGCGGATATGAAGGCATactacccgatcctgatccag
OL011	Tb927.4.2040_5' sgRNA primer	gaaattaatacgactcactataggTTGAAAATACAAGTTTATGTgttttagagctagaaatagc
OL012	Tb927.4.2040_Downstream reverse KO primer	ACGAACATCAAAGACCACATATATCTCCCTccggaaccactaccagaacc
OL013	Tb927.4.2040_3' sgRNA primer	gaaattaatacgactcactataggATTTGTTTGAAGTGCAGCAAgttttagagctagaaatagc
OL014	checkKO_Alba3_F	TGCCGAGGACTTACCAACAT
OL015	checkKO_Alba3_R	CAAAGACCACATATATCTCC
	Tb927.4.2920 (Tag)
OL016	Tb927.4.2920_Non-barcoded upstream forward	TACCTTTCGCTACGCTTTCTTCCCCTTTTGgtataatgcagacctgctgc
OL017	Tb927.4.2920_Upstream reverse primer	AACATCCTGTGCGGGCGGCGTACAAGTCATactacccgatcctgatccag
OL018	Tb927.4.2920_Upstream sgRNA primer	gaaattaatacgactcactataggCGTGGTACTGTGCGTAATTAgttttagagctagaaatagc
	XRN1 (Tag)
OL019	Tb927.7.4900_Upstream forward primer	GGTGATTACCAAACTGCAAAAAGAAGAAACgtataatgcagacctgctgc
OL020	Tb927.7.4900_Upstream reverse primer	TACCCATCGAAAGAATTTTGGAACACCCATactacccgatcctgatccag
OL021	Tb927.7.4900_5' sgRNA primer	gaaattaatacgactcactataggCTGAAGGGTGAGCAAAGAAAgttttagagctagaaatagc
	ZC3H20 (Tag)
OL022	Tb927.7.2660_3' sgRNA primer	gaaattaatacgactcactataggACGCGCACACGCAAGCAGTAgttttagagctagaaatagc
OL023	Tb927.7.2660_Downstream forward primer	ATTGAAAAAGGGGAAGGGAGGGGCAGGAATggttctggtagtggttccgg
OL024	Tb927.7.2660_Downstream reverse TAG primer	TCCGCACGCTAAATCATAATACAAGCTCCCccaatttgagagacctgtgc
	PABP1 (Tag)
OL025	Tb927.9.9290_Downstream forward primer	TGTGTGCTAAAGGTACACGCCTCAAGCGCTggttctggtagtggttccgg
OL026	Tb927.9.9290_Downstream reverse TAG primer	TAATCAGATTATCACATCTCTCTTTTACCTccaatttgagagacctgtgc
OL027	Tb927.9.9290_3' sgRNA primer	gaaattaatacgactcactataggAACGAATAAGCAAAAACAAAgttttagagctagaaatagc
	PABP2 (Tag)
OL028	Tb927.9.10770_Upstream forward primer	ATATCTAGAGTTTATTAAAAATATAAACCAgtataatgcagacctgctgc
OL029	Tb927.9.10770_Upstream reverse primer	GGAGGGGCTCGCAGCAGCAAATGCAGCCATactacccgatcctgatccag
OL030	Tb927.9.10770_5' sgRNA primer	gaaattaatacgactcactataggTCTCTGGTTGTTCCCTTTCCgttttagagctagaaatagc
OL031	Tb927.9.10770_Downstream forward primer	CTCGACGTGCTCAACCGTCACATTGGCATGggttctggtagtggttccgg
OL032	Tb927.9.10770_Downstream reverse TAG primer	TTTTCTTCAACCTTTTCCTTCCATCTCCCGccaatttgagagacctgtgc
OL033	Tb927.9.10770_3' sgRNA primer	gaaattaatacgactcactataggCGTGCGAGCGGAGAGTCGAAgttttagagctagaaatagc
	RAB7 (Tag)
OL034	Tb927.9.11000_Downstream forward primer	CCTAGTACAAAGAAAAGCGATTGTGCGTGCggttctggtagtggttccgg
OL035	Tb927.9.11000_Downstream TAG reverse primer	CTCCTACATATCTTTCTTTTTTTTCTTCACccaatttgagagacctgtgc
OL036	Tb927.9.11000_Downstream sgRNA primer	gaaattaatacgactcactataggAAGGGTATGAAGGATTGACAgttttagagctagaaatagc
	NEK17 (Tag)
OL037	Tb927.10.5950_Upstream forward primer	ACAATTCAAAAACATTACACTTCCCCACCAgtataatgcagacctgctgc
OL038	Tb927.10.5950_Upstream reverse primer	ACGCCCAATCATTGCATCCGTTGACGACATactacccgatcctgatccag
OL039	Tb927.10.5950_5' sgRNA primer	gaaattaatacgactcactataggAAGAATTTTTTTTTGATGGGgttttagagctagaaatagc
	DRC1 (Tag)
OL040	Tb927.10.7880_Downstream forward primer	AAGCTGTTGTTGGAAACCCGTGCCCATACCggttctggtagtggttccgg
OL041	Tb927.10.7880_Downstream TAG reverse primer	TGGTGTGATGACAGACTTCAAATCTGCGGTccaatttgagagacctgtgc
OL042	Tb927.10.7880_Downstream sgRNA primer	gaaattaatacgactcactataggTTAACTTCCTCCCCTCTCCAgttttagagctagaaatagc
	TbDYRK (KO)
OL043	Tb927.10.15020_Upstream forward primer	TCGGCAATAGCGCCGCCACGATACCAAAGTgtataatgcagacctgctgc
OL044	Tb927.10.15020_5' sgRNA primer	gaaattaatacgactcactataggTGTGGTTGGCAAGGTGTGAGgttttagagctagaaatagc
OL045	Tb927.10.15020_Downstream reverse KO primer	CGGTAAAGGCAGCGATGTCTCGCGCGTCCAccggaaccactaccagaacc
OL046	Tb927.10.15020_3' sgRNA primer	gaaattaatacgactcactataggGGTTCGTTGGGTAGTAGTTGgttttagagctagaaatagc
OL047	inDYRK-5'UTR_forChecking_F	cgagggttacggtcaagaaa
OL048	inDYRK-ORF_R	AAAAGCTGTGTGCCAATGCC
	ZC3H41 (Tag)
OL049	Tb927.11.1980_Downstream forward primer	TGGCATGAGCAACTGAAGCCCAAGACCCTGggttctggtagtggttccgg
OL050	Tb927.11.1980_Downstream TAG reverse primer	ACCGCGTAGTCACCCAGAAGGGGGTGAAACccaatttgagagacctgtgc
OL051	Tb927.11.1980_Downstream sgRNA primer	gaaattaatacgactcactataggCCTCCTCTAACTTTAATGCGgttttagagctagaaatagc
	ALBA2 (Tag)
OL052	Tb927.11.4450_Downstream forward primer	AGGAAGTTGGAAAACGCTGATAAAAAGGAGggttctggtagtggttccgg
OL053	Tb927.11.4450_Downstream reverse TAG primer	CCCTAAGCACACGTAAGTTCGGATTTACCGccaatttgagagacctgtgc
OL054	Tb927.11.4450_3' sgRNA primer	gaaattaatacgactcactataggTAACAAAAAGAGAGAATGAAgttttagagctagaaatagc
	Creation Apex2-Flag plasmid
OL055	add_end_of_APEX2_noStop_BamHI_R	ggatccGTCCAGGGTCAGGCGCTCCAGGGGAGGCAGCTGCAGGGCGTCTGCAAACCCCAGTTCA
OL056	add_end_of_APEX2_Stop_BamHI_R	ggatccTTAGTCCAGGGTCAGGCGCTCCAGGGGAGGCAGCTGCAGGGCGTCTGCAAACCCCAGTTCA
OL057	APEX2_HindIII_F	CGACAAGaagcttGGAAAGAGTTATCCAACTGTGAGTGCA
G00	scaffold	aaaagcaccgactcggtgccactttttcaagttgataacggactagccttattttaacttgctatttctagctctaaaac

## Sheet: Star method table
Reagent type (species) or resource	Designation	Source or reference	Identifiers	Additional information
Biological Resources, Cell line (Trypanosoma brucei)	Trypanosoma brucei EATRO 1125 AnTat1.1 J1339	Rojas et al., 2019	N/A
Biological Resources, Recombinant DNA reagent	pJ1339	Kindly provided by Dr Jack Sunter, Oxford Brookes University	N/A
Biological Resources, Recombinant DNA reagent	pPOTv6	Kindly provided by Dr Sam Dean, Oxford University	N/A
Biological Resources, Recombinant DNA reagent	pPOTv7	Kindly provided by Dr Sam Dean, Oxford University	N/A
Biological Resources, Recombinant DNA reagent	pTOPO PCR blunt II	invitrogen	Cat# 45-0245
Biological Resources, Recombinant DNA reagent	pPOTv7-BLE-TymNG	Kindly provided by Guy Oldrieve	N/A
Biological Resources, Recombinant DNA reagent	pPOTv6-BLA-Apex2-flag	This study	N/A
Biological Resources, Recombinant DNA reagent	pPOTv7-HYG-Apex2-flag	This study	N/A
Biological Resources, Recombinant DNA reagent	2xflag-Apex2-2xflag	IDT	N/A
Biological Resources, Recombinant DNA reagent	pPOTv7-HYG-TbDYRK-NM	Cayla et al., 2020	N/A
Biological Resources, Recombinant DNA reagent	pPOTv7-HYG-TbDYRK-S856G	Cayla et al., 2020	N/A
Biological Resources, Strain, strain background (Mus musculus)	Mouse MF1, female	Charles River	N/A
Biological Resources, Transfected construct	Trypanosoma brucei EATRO 1125 AnTat1.1 J1339_TbDYRK-/-	This study	N/A	Biological Resources, Cell lines generated in Keith Matthews's Lab
Biological Resources, Transfected construct	Trypanosoma brucei EATRO 1125 AnTat1.1 J1339_TbDYRK-/-_addback-NM	This study	N/A	Biological Resources, Cell lines generated in Keith Matthews's Lab
Biological Resources, Transfected construct	Trypanosoma brucei EATRO 1125 AnTat1.1 J1339_TbDYRK-/-_addback-S856G	This study	N/A	Biological Resources, Cell lines generated in Keith Matthews's Lab
Biological Resources, Transfected construct	Trypanosoma brucei EATRO 1125 AnTat1.1 J1339_ALBA4-/-	This study	N/A	Biological Resources, Cell lines generated in Keith Matthews's Lab
Biological Resources, Transfected construct	Trypanosoma brucei EATRO 1125 AnTat1.1 J1339_ALBA4::TymNG	This study	N/A	Biological Resources, Cell lines generated in Keith Matthews's Lab
Biological Resources, Transfected construct	Trypanosoma brucei EATRO 1125 AnTat1.1 J1339_ALBA4::Apex2-flag	This study	N/A	Biological Resources, Cell lines generated in Keith Matthews's Lab
Biological Resources, Transfected construct	Trypanosoma brucei EATRO 1125 AnTat1.1 J1339_ALBA3-/+	This study	N/A	Biological Resources, Cell lines generated in Keith Matthews's Lab
Biological Resources, Transfected construct	Trypanosoma brucei EATRO 1125 AnTat1.1 J1339_TymNG::ALBA3	This study	N/A	Biological Resources, Cell lines generated in Keith Matthews's Lab
Biological Resources, Transfected construct	Trypanosoma brucei EATRO 1125 AnTat1.1 J1339_flag-Apex2::ALBA3	This study	N/A	Biological Resources, Cell lines generated in Keith Matthews's Lab
Biological Resources, Transfected construct	Trypanosoma brucei EATRO 1125 AnTat1.1 J1339_TbDYRK-/+_addback-S856G	This study	N/A	Biological Resources, Cell lines generated in Keith Matthews's Lab
Biological Resources, Transfected construct	Trypanosoma brucei EATRO 1125 AnTat1.1 J1339_TbDYRK-/+_addback-S856G	This study	N/A	Biological Resources, Cell lines generated in Keith Matthews's Lab
Biological Resources, Transfected construct	Trypanosoma brucei EATRO 1125 AnTat1.1 J1339_TymNG::Tb927.4.2920	This study	N/A	Biological Resources, Cell lines generated in Keith Matthews's Lab
Biological Resources, Transfected construct	Trypanosoma brucei EATRO 1125 AnTat1.1 J1339_TymNG::XRNA	This study	N/A	Biological Resources, Cell lines generated in Keith Matthews's Lab
Biological Resources, Transfected construct	Trypanosoma brucei EATRO 1125 AnTat1.1 J1339_ZC3H20::TymNG	This study	N/A	Biological Resources, Cell lines generated in Keith Matthews's Lab
Biological Resources, Transfected construct	Trypanosoma brucei EATRO 1125 AnTat1.1 J1339_PABP1::TymNG	This study	N/A	Biological Resources, Cell lines generated in Keith Matthews's Lab
Biological Resources, Transfected construct	Trypanosoma brucei EATRO 1125 AnTat1.1 J1339_TymNG::PABP2	This study	N/A	Biological Resources, Cell lines generated in Keith Matthews's Lab
Biological Resources, Transfected construct	Trypanosoma brucei EATRO 1125 AnTat1.1 J1339_PABP2::TymNG	This study	N/A	Biological Resources, Cell lines generated in Keith Matthews's Lab
Biological Resources, Transfected construct	Trypanosoma brucei EATRO 1125 AnTat1.1 J1339_RAB7::TymNG	This study	N/A	Biological Resources, Cell lines generated in Keith Matthews's Lab
Biological Resources, Transfected construct	Trypanosoma brucei EATRO 1125 AnTat1.1 J1339_TymNG::NEK17	This study	N/A	Biological Resources, Cell lines generated in Keith Matthews's Lab
Biological Resources, Transfected construct	Trypanosoma brucei EATRO 1125 AnTat1.1 J1339_DRC1::Apex2-flag	This study	N/A	Biological Resources, Cell lines generated in Keith Matthews's Lab
Biological Resources, Transfected construct	Trypanosoma brucei EATRO 1125 AnTat1.1 J1339_ZC3H41::TymNG	This study	N/A	Biological Resources, Cell lines generated in Keith Matthews's Lab
Biological Resources, Transfected construct	Trypanosoma brucei EATRO 1125 AnTat1.1 J1339_ALBA2::TymNG	This study	N/A	Biological Resources, Cell lines generated in Keith Matthews's Lab
Biological Resources, Transfected construct	Trypanosoma brucei EATRO 1125 AnTat1.1 J1339_TbDYRK-/-_Alba4::TymNG	This study	N/A	Biological Resources, Cell lines generated in Keith Matthews's Lab
Biological Resources, Transfected construct	Trypanosoma brucei EATRO 1125 AnTat1.1 J1339_TbDYRK-/-_Alba4::Apex2-flag	This study	N/A	Biological Resources, Cell lines generated in Keith Matthews's Lab
Data Availability, gene (trypanosoma brucei)	ALBA4	TritrypDB	Tb927.4.2030
Data Availability, gene (trypanosoma brucei)	ALBA3	TritrypDB	Tb927.4.2040
Data Availability, gene (trypanosoma brucei)	Tb927.4.2920	TritrypDB	Tb927.4.2920
Data Availability, gene (trypanosoma brucei)	XRN1	TritrypDB	Tb927.7.4900
Data Availability, gene (trypanosoma brucei)	ZC3H20	TritrypDB	Tb927.7.2660
Data Availability, gene (trypanosoma brucei)	PABP1	TritrypDB	Tb927.9.9290
Data Availability, gene (trypanosoma brucei)	PABP2	TritrypDB	Tb927.9.10770
Data Availability, gene (trypanosoma brucei)	RAB7	TritrypDB	Tb927.9.11000
Data Availability, gene (trypanosoma brucei)	NEK17	TritrypDB	Tb927.10.5950
Data Availability, gene (trypanosoma brucei)	DRC1	TritrypDB	Tb927.10.7880
Data Availability, gene (trypanosoma brucei)	TbDYRK	TritrypDB	Tb927.10.15020
Data Availability, gene (trypanosoma brucei)	ZC3H41	TritrypDB	Tb927.11.1980
Data Availability, gene (trypanosoma brucei)	ALBA2	TritrypDB	Tb927.11.4450
Data Availability, Software, algorithm	Bioconductor	Bioconductor	http://www.bioconductor.org/
Data Availability, Software, algorithm	Blast	NCBI	https://blast.ncbi.nlm.nih.gov/Blast.cgi
Data Availability, Software, algorithm	ClustalXv2	Larkin et al., 2007	http://www.clustal.org/clustal2/
Data Availability, Software, algorithm	Eukaryotic Linear Motif resource	Dinkel et al., 2016	http://elm.eu.org/infos/about.html
Data Availability, Software, algorithm	Jalview	Waterhouse et al., 2009	N/A
Data Availability, Software, algorithm	LeishGEdit	Beneke et at., 2016	http://www.leishgedit.net/Home.html
Data Availability, Software, algorithm	MUSCLE	Edgar, 2004	https://www.ebi.ac.uk/Tools/msa/muscle/
Data Availability, Software, algorithm	OrthoMCL	Chen et al., 2006	http://orthomcl.org/orthomcl/
Data Availability, Software, algorithm	Pfam	Finn et al., 2016	http://pfam.xfam.org
Data Availability, Software, algorithm	R	R	https://www.r-project.org/
Data Availability, Software, algorithm	Rstudio	Rstudio	https://rstudio.com/
Data Availability, Software, algorithm	TriTrypDB	Amos et al., 2021	http://tritrypdb.org/tritrypdb/
Data Availability, Software, algorithm	FIJI	Schindelin et al., 2012	https://imagej.net/software/fiji/downloads
Data Availability, Software, algorithm	μManager 2.0	Edelstein et al., 2014	https://micro-manager.org/Version_2.0
Data Availability, Software, algorithm	DEP	Zhang et al., 2018	https://bioconductor.org/packages/release/bioc/html/DEP.html
Reagents, Antibody	Anti-Ty1 epitope tag specific BB2 antibody	Bastin et al., 1996; hybridoma cell line a gift of Keith Gull, Oxford University/available through Thermofisher	Cat#MA5-23513; RRID:AB_2610644	Hybrydome mouse monoclonal, clone BB2, WB (1:20), IF (1:5)
Reagents, Antibody	Anti-Mouse AlexaFluor 488	molecular probes	Cat# A1101	Goat polyclonal, IF (1:500)
Reagents, Antibody	Anti-Mouse AlexaFluor 568	abcam	Cat# ab175701	Goat polyclonal, IF (1:500)
Reagents, Antibody	Anti-Rabbit AlexaFluor 488	invitrogen	Cat# A1108	Goat polyclonal, IF (1:500)
Reagents, Antibody	Anti-Rabbit AlexaFluor 568	invitrogen	Cat# A11036	Goat polyclonal, IF (1:500)
Reagents, Antibody	IRDye 680 anti-mouse secondary antibody	Li-Cor	Cat#P/N 925-68070; RRID:AB_2651128	Goat polyclonal, IF (1:5000)
Reagents, Antibody	IRDye 800CW anti-Mouse IgG (H + L) secondary antibody	Li-Cor	Cat#P/N 925-32210; RRID:AB_2687825	Goat polyclonal, IF (1:5000)
Reagents, Antibody	Anti-PAD1	Dean et al., 2009	N/A	Rabbit polyclonal, WB (1:1000), IF (1:1000)
Reagents, Antibody	Anti-Flag (M2 monoclonal)	sigma aldrich	Cat# F1804	Mouse monoclonal, WB (1:2000), IF (1:200)
Reagents, Antibody	Anti-mNeonGreen VHH	STRATECH SCIENTIFIC LTD	Cat# 17393383
Reagents, Antibody	Alexa Fluor® 488-conjugated AffiniPure Goat Anti-Alpaca IgG (H L)	FISHER SCIENTIFIC	Cat# 128-545-003-JIR-1mg
Reagents, Commercial assay, kit	Dneasy Blood & Tissue kit	Qiagen	Cat# 69506
Reagents, Commercial assay, kit	Monarch DNA Gel extraction kit	NEB	Cat# T1020L
Reagents, Commercial assay, kit	Monarch PCR DNA Cleanup kit	NEB	Cat# T1030S
Reagents, Commercial assay, kit	Rapid DNA ligation kit	invitrogen	Cat# K1423
Reagents, Commercial assay, kit	Zero blunt TOPO PCR cloning kit	invitrogen	Cat# 45-0245
Reagents, Commercial assay, kit	Vivaspin® 500 Centrifugal Concentrator Polyethersulfone, 100 pc	Sartorius	Cat# VS0192
Reagents, Other	Streptavidin IRDye 680RD	Licor	Cat# 926-68079
Reagents, Other	Hygromycin B Gold	InvivoGen	Cat# ant-hg-1
Reagents, Other	Puromycin, dihydrochloride	Calbiochem	Cat# 540411-25mg
Reagents, Other	Blasticidin	InvivoGen	Cat# ant-bl-1
Reagents, Other	Phleomycin	InvivoGen	Cat# ant-ph-1
Reagents, Other	DE52	Whatman	Cat# 4057200
Reagents, Other	Dyneabeads™ MyOne™ Streptavidin C1	Invitrogen	Cat# 65001
Reagents, Other	HMI-9 Medium	Life Technologies	Cat#074-90915
Reagents, Other	NuPAGE 4-12% Bis-Tris Gel	invitrogen	Cat# NP0322BOX
Reagents, Other	NuPAGE MES SDS running buffer (20x)	invitrogen	Cat# NP0002
Reagents, Other	Paraformaldehyde	sigma aldrich	Cat# P6148
Reagents, Other	Phire green hot start II DNA polymerase	thermo scientific	Cat# F-124S
Reagents, Other	ProLong Diamond antifade mount	invitrogen	Cat# P36965
Reagents, Other	Protease inhibitor cocktail completme EDTA-free	Roche	Cat# 11873580001
Reagents, Other	FBS, Heat inactivated	Gibco	Cat# 10500-064
Reagents, Other	dialysed FBS	Sigma-aldrich	Cat# F0392-100ML
Reagents, Other	RapiGest SF	Waters	Cat# 186001861
Reagents, Other	Trypsin Protease, MS Grade	thermo scientific	Cat# 90057

## Sheet: Significant Table Figure 2
	WT_+gluc	WT_-gluc	WT_10min	WT_30min	WT_60min	KO_+gluc	KO_-gluc	KO_10min	KO_30min	KO_60min		Wilcoxon rank sum test with continuity correction
WT_+gluc		1.278e-06	0.07529	2.524e-09	0.001228	0.003511	0.3356	6.694e-12	7.231e-05	0.4287
WT_-gluc			4.434e-05	1.091e-13	2.337e-11	NA	6.486e-06	NA	NA	NA		P<0.05
WT_10min				NA	NA	NA	NA	3.835e-13	NA	NA		P<0.01
WT_30min					NA	NA	NA	NA	8.522e-05	NA		P<0.001
WT_60min						NA	NA	NA	NA	0.1201		NS
KO_+gluc							0.0004284	0.04516	0.4349	0.08753
KO_-gluc								8.097e-15	2.792e-07	0.1693
KO_10min									NA	NA
KO_30min										NA
KO_60min
	n
WT_+gluc	90
WT_-gluc	52
WT_10min	82
WT_30min	79
WT_60min	103
KO_+gluc	46
KO_-gluc	110
KO_10min	83
KO_30min	129
KO_60min	19

## Sheet: data figure 2
Strain	Condition	NbParticles
alba4TYmNG	+gluc	6
alba4TYmNG	+gluc	5
alba4TYmNG	+gluc	12
alba4TYmNG	+gluc	9
alba4TYmNG	+gluc	5
alba4TYmNG	+gluc	6
alba4TYmNG	+gluc	1
alba4TYmNG	+gluc	6
alba4TYmNG	+gluc	9
alba4TYmNG	+gluc	5
alba4TYmNG	+gluc	4
alba4TYmNG	+gluc	4
alba4TYmNG	+gluc	3
alba4TYmNG	+gluc	2
alba4TYmNG	+gluc	4
alba4TYmNG	+gluc	4
alba4TYmNG	+gluc	6
alba4TYmNG	+gluc	5
alba4TYmNG	+gluc	7
alba4TYmNG	+gluc	7
alba4TYmNG	+gluc	4
alba4TYmNG	+gluc	4
alba4TYmNG	+gluc	2
alba4TYmNG	+gluc	4
alba4TYmNG	+gluc	3
alba4TYmNG	+gluc	3
alba4TYmNG	+gluc	3
alba4TYmNG	+gluc	5
alba4TYmNG	+gluc	7
alba4TYmNG	+gluc	12
alba4TYmNG	+gluc	10
alba4TYmNG	+gluc	3
alba4TYmNG	+gluc	6
alba4TYmNG	+gluc	10
alba4TYmNG	+gluc	12
alba4TYmNG	+gluc	6
alba4TYmNG	+gluc	4
alba4TYmNG	+gluc	4
alba4TYmNG	+gluc	2
alba4TYmNG	+gluc	5
alba4TYmNG	+gluc	4
alba4TYmNG	+gluc	2
alba4TYmNG	+gluc	3
alba4TYmNG	+gluc	2
alba4TYmNG	+gluc	2
alba4TYmNG	+gluc	2
alba4TYmNG	+gluc	2
alba4TYmNG	+gluc	2
alba4TYmNG	+gluc	4
alba4TYmNG	+gluc	4
alba4TYmNG	+gluc	6
alba4TYmNG	+gluc	5
alba4TYmNG	+gluc	0
alba4TYmNG	+gluc	5
alba4TYmNG	+gluc	3
alba4TYmNG	+gluc	6
alba4TYmNG	+gluc	2
alba4TYmNG	+gluc	6
alba4TYmNG	+gluc	4
alba4TYmNG	+gluc	2
alba4TYmNG	+gluc	11
alba4TYmNG	+gluc	6
alba4TYmNG	+gluc	17
alba4TYmNG	+gluc	11
alba4TYmNG	+gluc	4
alba4TYmNG	+gluc	4
alba4TYmNG	+gluc	8
alba4TYmNG	+gluc	4
alba4TYmNG	+gluc	5
alba4TYmNG	+gluc	5
alba4TYmNG	+gluc	4
alba4TYmNG	+gluc	3
alba4TYmNG	+gluc	5
alba4TYmNG	+gluc	7
alba4TYmNG	+gluc	4
alba4TYmNG	+gluc	7
alba4TYmNG	+gluc	3
alba4TYmNG	+gluc	3
alba4TYmNG	+gluc	5
alba4TYmNG	+gluc	8
alba4TYmNG	+gluc	3
alba4TYmNG	+gluc	7
alba4TYmNG	+gluc	2
alba4TYmNG	+gluc	6
alba4TYmNG	+gluc	16
alba4TYmNG	+gluc	5
alba4TYmNG	+gluc	9
alba4TYmNG	+gluc	2
alba4TYmNG	+gluc	1
alba4TYmNG	+gluc	10
alba4TYmNG	-gluc	3
alba4TYmNG	-gluc	11
alba4TYmNG	-gluc	7
alba4TYmNG	-gluc	7
alba4TYmNG	-gluc	4
alba4TYmNG	-gluc	3
alba4TYmNG	-gluc	13
alba4TYmNG	-gluc	4
alba4TYmNG	-gluc	13
alba4TYmNG	-gluc	4
alba4TYmNG	-gluc	8
alba4TYmNG	-gluc	11
alba4TYmNG	-gluc	6
alba4TYmNG	-gluc	12
alba4TYmNG	-gluc	0
alba4TYmNG	-gluc	10
alba4TYmNG	-gluc	3
alba4TYmNG	-gluc	4
alba4TYmNG	-gluc	20
alba4TYmNG	-gluc	8
alba4TYmNG	-gluc	5
alba4TYmNG	-gluc	6
alba4TYmNG	-gluc	8
alba4TYmNG	-gluc	1
alba4TYmNG	-gluc	9
alba4TYmNG	-gluc	12
alba4TYmNG	-gluc	7
alba4TYmNG	-gluc	17
alba4TYmNG	-gluc	5
alba4TYmNG	-gluc	10
alba4TYmNG	-gluc	13
alba4TYmNG	-gluc	6
alba4TYmNG	-gluc	10
alba4TYmNG	-gluc	9
alba4TYmNG	-gluc	16
alba4TYmNG	-gluc	17
alba4TYmNG	-gluc	8
alba4TYmNG	-gluc	7
alba4TYmNG	-gluc	3
alba4TYmNG	-gluc	15
alba4TYmNG	-gluc	6
alba4TYmNG	-gluc	13
alba4TYmNG	-gluc	14
alba4TYmNG	-gluc	10
alba4TYmNG	-gluc	9
alba4TYmNG	-gluc	14
alba4TYmNG	-gluc	3
alba4TYmNG	-gluc	11
alba4TYmNG	-gluc	8
alba4TYmNG	-gluc	15
alba4TYmNG	-gluc	8
alba4TYmNG	-gluc	8
alba4TYmNG	10min	6
alba4TYmNG	10min	1
alba4TYmNG	10min	6
alba4TYmNG	10min	5
alba4TYmNG	10min	5
alba4TYmNG	10min	3
alba4TYmNG	10min	3
alba4TYmNG	10min	1
alba4TYmNG	10min	3
alba4TYmNG	10min	5
alba4TYmNG	10min	2
alba4TYmNG	10min	5
alba4TYmNG	10min	5
alba4TYmNG	10min	3
alba4TYmNG	10min	6
alba4TYmNG	10min	0
alba4TYmNG	10min	6
alba4TYmNG	10min	6
alba4TYmNG	10min	3
alba4TYmNG	10min	8
alba4TYmNG	10min	6
alba4TYmNG	10min	5
alba4TYmNG	10min	2
alba4TYmNG	10min	2
alba4TYmNG	10min	5
alba4TYmNG	10min	5
alba4TYmNG	10min	10
alba4TYmNG	10min	11
alba4TYmNG	10min	8
alba4TYmNG	10min	5
alba4TYmNG	10min	11
alba4TYmNG	10min	8
alba4TYmNG	10min	2
alba4TYmNG	10min	11
alba4TYmNG	10min	7
alba4TYmNG	10min	7
alba4TYmNG	10min	5
alba4TYmNG	10min	6
alba4TYmNG	10min	4
alba4TYmNG	10min	6
alba4TYmNG	10min	5
alba4TYmNG	10min	5
alba4TYmNG	10min	4
alba4TYmNG	10min	5
alba4TYmNG	10min	6
alba4TYmNG	10min	9
alba4TYmNG	10min	7
alba4TYmNG	10min	10
alba4TYmNG	10min	8
alba4TYmNG	10min	7
alba4TYmNG	10min	4
alba4TYmNG	10min	5
alba4TYmNG	10min	3
alba4TYmNG	10min	5
alba4TYmNG	10min	5
alba4TYmNG	10min	11
alba4TYmNG	10min	6
alba4TYmNG	10min	7
alba4TYmNG	10min	2
alba4TYmNG	10min	8
alba4TYmNG	10min	6
alba4TYmNG	10min	4
alba4TYmNG	10min	5
alba4TYmNG	10min	9
alba4TYmNG	10min	11
alba4TYmNG	10min	7
alba4TYmNG	10min	10
alba4TYmNG	10min	0
alba4TYmNG	10min	7
alba4TYmNG	10min	7
alba4TYmNG	10min	7
alba4TYmNG	10min	2
alba4TYmNG	10min	3
alba4TYmNG	10min	6
alba4TYmNG	10min	6
alba4TYmNG	10min	7
alba4TYmNG	10min	10
alba4TYmNG	10min	13
alba4TYmNG	10min	2
alba4TYmNG	10min	0
alba4TYmNG	10min	7
alba4TYmNG	10min	4
alba4TYmNG	30min	8
alba4TYmNG	30min	7
alba4TYmNG	30min	3
alba4TYmNG	30min	4
alba4TYmNG	30min	0
alba4TYmNG	30min	2
alba4TYmNG	30min	3
alba4TYmNG	30min	4
alba4TYmNG	30min	0
alba4TYmNG	30min	14
alba4TYmNG	30min	6
alba4TYmNG	30min	4
alba4TYmNG	30min	7
alba4TYmNG	30min	1
alba4TYmNG	30min	0
alba4TYmNG	30min	0
alba4TYmNG	30min	0
alba4TYmNG	30min	0
alba4TYmNG	30min	0
alba4TYmNG	30min	4
alba4TYmNG	30min	0
alba4TYmNG	30min	1
alba4TYmNG	30min	3
alba4TYmNG	30min	1
alba4TYmNG	30min	1
alba4TYmNG	30min	1
alba4TYmNG	30min	2
alba4TYmNG	30min	2
alba4TYmNG	30min	8
alba4TYmNG	30min	1
alba4TYmNG	30min	1
alba4TYmNG	30min	3
alba4TYmNG	30min	0
alba4TYmNG	30min	4
alba4TYmNG	30min	0
alba4TYmNG	30min	2
alba4TYmNG	30min	0
alba4TYmNG	30min	1
alba4TYmNG	30min	2
alba4TYmNG	30min	0
alba4TYmNG	30min	4
alba4TYmNG	30min	5
alba4TYmNG	30min	0
alba4TYmNG	30min	0
alba4TYmNG	30min	0
alba4TYmNG	30min	8
alba4TYmNG	30min	6
alba4TYmNG	30min	2
alba4TYmNG	30min	2
alba4TYmNG	30min	5
alba4TYmNG	30min	1
alba4TYmNG	30min	3
alba4TYmNG	30min	6
alba4TYmNG	30min	3
alba4TYmNG	30min	3
alba4TYmNG	30min	0
alba4TYmNG	30min	13
alba4TYmNG	30min	5
alba4TYmNG	30min	5
alba4TYmNG	30min	0
alba4TYmNG	30min	4
alba4TYmNG	30min	0
alba4TYmNG	30min	1
alba4TYmNG	30min	1
alba4TYmNG	30min	2
alba4TYmNG	30min	2
alba4TYmNG	30min	3
alba4TYmNG	30min	1
alba4TYmNG	30min	0
alba4TYmNG	30min	2
alba4TYmNG	30min	0
alba4TYmNG	30min	0
alba4TYmNG	30min	2
alba4TYmNG	30min	4
alba4TYmNG	30min	6
alba4TYmNG	30min	3
alba4TYmNG	30min	4
alba4TYmNG	30min	2
alba4TYmNG	30min	1
alba4TYmNG	60min	3
alba4TYmNG	60min	4
alba4TYmNG	60min	10
alba4TYmNG	60min	4
alba4TYmNG	60min	3
alba4TYmNG	60min	8
alba4TYmNG	60min	0
alba4TYmNG	60min	3
alba4TYmNG	60min	6
alba4TYmNG	60min	4
alba4TYmNG	60min	7
alba4TYmNG	60min	7
alba4TYmNG	60min	2
alba4TYmNG	60min	3
alba4TYmNG	60min	7
alba4TYmNG	60min	10
alba4TYmNG	60min	7
alba4TYmNG	60min	2
alba4TYmNG	60min	6
alba4TYmNG	60min	6
alba4TYmNG	60min	6
alba4TYmNG	60min	6
alba4TYmNG	60min	4
alba4TYmNG	60min	4
alba4TYmNG	60min	1
alba4TYmNG	60min	3
alba4TYmNG	60min	8
alba4TYmNG	60min	8
alba4TYmNG	60min	2
alba4TYmNG	60min	4
alba4TYmNG	60min	3
alba4TYmNG	60min	9
alba4TYmNG	60min	2
alba4TYmNG	60min	2
alba4TYmNG	60min	2
alba4TYmNG	60min	5
alba4TYmNG	60min	6
alba4TYmNG	60min	5
alba4TYmNG	60min	1
alba4TYmNG	60min	5
alba4TYmNG	60min	3
alba4TYmNG	60min	5
alba4TYmNG	60min	1
alba4TYmNG	60min	1
alba4TYmNG	60min	4
alba4TYmNG	60min	4
alba4TYmNG	60min	7
alba4TYmNG	60min	0
alba4TYmNG	60min	6
alba4TYmNG	60min	1
alba4TYmNG	60min	3
alba4TYmNG	60min	3
alba4TYmNG	60min	0
alba4TYmNG	60min	2
alba4TYmNG	60min	0
alba4TYmNG	60min	0
alba4TYmNG	60min	3
alba4TYmNG	60min	3
alba4TYmNG	60min	2
alba4TYmNG	60min	3
alba4TYmNG	60min	5
alba4TYmNG	60min	3
alba4TYmNG	60min	6
alba4TYmNG	60min	0
alba4TYmNG	60min	4
alba4TYmNG	60min	2
alba4TYmNG	60min	5
alba4TYmNG	60min	4
alba4TYmNG	60min	3
alba4TYmNG	60min	3
alba4TYmNG	60min	7
alba4TYmNG	60min	3
alba4TYmNG	60min	2
alba4TYmNG	60min	9
alba4TYmNG	60min	1
alba4TYmNG	60min	1
alba4TYmNG	60min	2
alba4TYmNG	60min	2
alba4TYmNG	60min	2
alba4TYmNG	60min	2
alba4TYmNG	60min	1
alba4TYmNG	60min	1
alba4TYmNG	60min	2
alba4TYmNG	60min	3
alba4TYmNG	60min	2
alba4TYmNG	60min	3
alba4TYmNG	60min	12
alba4TYmNG	60min	1
alba4TYmNG	60min	5
alba4TYmNG	60min	1
alba4TYmNG	60min	5
alba4TYmNG	60min	4
alba4TYmNG	60min	6
alba4TYmNG	60min	5
alba4TYmNG	60min	3
alba4TYmNG	60min	3
alba4TYmNG	60min	1
alba4TYmNG	60min	2
alba4TYmNG	60min	3
alba4TYmNG	60min	4
alba4TYmNG	60min	7
alba4TYmNG	60min	6
alba4TYmNG	60min	11
alba4TYmNG-dyrkKO	+gluc	1
alba4TYmNG-dyrkKO	+gluc	3
alba4TYmNG-dyrkKO	+gluc	0
alba4TYmNG-dyrkKO	+gluc	3
alba4TYmNG-dyrkKO	+gluc	1
alba4TYmNG-dyrkKO	+gluc	2
alba4TYmNG-dyrkKO	+gluc	1
alba4TYmNG-dyrkKO	+gluc	3
alba4TYmNG-dyrkKO	+gluc	0
alba4TYmNG-dyrkKO	+gluc	4
alba4TYmNG-dyrkKO	+gluc	0
alba4TYmNG-dyrkKO	+gluc	0
alba4TYmNG-dyrkKO	+gluc	1
alba4TYmNG-dyrkKO	+gluc	8
alba4TYmNG-dyrkKO	+gluc	6
alba4TYmNG-dyrkKO	+gluc	5
alba4TYmNG-dyrkKO	+gluc	6
alba4TYmNG-dyrkKO	+gluc	4
alba4TYmNG-dyrkKO	+gluc	2
alba4TYmNG-dyrkKO	+gluc	5
alba4TYmNG-dyrkKO	+gluc	3
alba4TYmNG-dyrkKO	+gluc	2
alba4TYmNG-dyrkKO	+gluc	2
alba4TYmNG-dyrkKO	+gluc	0
alba4TYmNG-dyrkKO	+gluc	10
alba4TYmNG-dyrkKO	+gluc	15
alba4TYmNG-dyrkKO	+gluc	15
alba4TYmNG-dyrkKO	+gluc	11
alba4TYmNG-dyrkKO	+gluc	8
alba4TYmNG-dyrkKO	+gluc	4
alba4TYmNG-dyrkKO	+gluc	4
alba4TYmNG-dyrkKO	+gluc	3
alba4TYmNG-dyrkKO	+gluc	6
alba4TYmNG-dyrkKO	+gluc	5
alba4TYmNG-dyrkKO	+gluc	9
alba4TYmNG-dyrkKO	+gluc	3
alba4TYmNG-dyrkKO	+gluc	2
alba4TYmNG-dyrkKO	+gluc	6
alba4TYmNG-dyrkKO	+gluc	2
alba4TYmNG-dyrkKO	+gluc	1
alba4TYmNG-dyrkKO	+gluc	0
alba4TYmNG-dyrkKO	+gluc	15
alba4TYmNG-dyrkKO	+gluc	1
alba4TYmNG-dyrkKO	+gluc	3
alba4TYmNG-dyrkKO	+gluc	1
alba4TYmNG-dyrkKO	+gluc	1
alba4TYmNG-dyrkKO	-gluc	3
alba4TYmNG-dyrkKO	-gluc	6
alba4TYmNG-dyrkKO	-gluc	4
alba4TYmNG-dyrkKO	-gluc	7
alba4TYmNG-dyrkKO	-gluc	8
alba4TYmNG-dyrkKO	-gluc	5
alba4TYmNG-dyrkKO	-gluc	3
alba4TYmNG-dyrkKO	-gluc	6
alba4TYmNG-dyrkKO	-gluc	2
alba4TYmNG-dyrkKO	-gluc	6
alba4TYmNG-dyrkKO	-gluc	2
alba4TYmNG-dyrkKO	-gluc	5
alba4TYmNG-dyrkKO	-gluc	8
alba4TYmNG-dyrkKO	-gluc	0
alba4TYmNG-dyrkKO	-gluc	2
alba4TYmNG-dyrkKO	-gluc	2
alba4TYmNG-dyrkKO	-gluc	20
alba4TYmNG-dyrkKO	-gluc	1
alba4TYmNG-dyrkKO	-gluc	5
alba4TYmNG-dyrkKO	-gluc	11
alba4TYmNG-dyrkKO	-gluc	6
alba4TYmNG-dyrkKO	-gluc	5
alba4TYmNG-dyrkKO	-gluc	3
alba4TYmNG-dyrkKO	-gluc	6
alba4TYmNG-dyrkKO	-gluc	5
alba4TYmNG-dyrkKO	-gluc	4
alba4TYmNG-dyrkKO	-gluc	4
alba4TYmNG-dyrkKO	-gluc	7
alba4TYmNG-dyrkKO	-gluc	8
alba4TYmNG-dyrkKO	-gluc	4
alba4TYmNG-dyrkKO	-gluc	2
alba4TYmNG-dyrkKO	-gluc	6
alba4TYmNG-dyrkKO	-gluc	3
alba4TYmNG-dyrkKO	-gluc	2
alba4TYmNG-dyrkKO	-gluc	5
alba4TYmNG-dyrkKO	-gluc	12
alba4TYmNG-dyrkKO	-gluc	3
alba4TYmNG-dyrkKO	-gluc	3
alba4TYmNG-dyrkKO	-gluc	11
alba4TYmNG-dyrkKO	-gluc	11
alba4TYmNG-dyrkKO	-gluc	7
alba4TYmNG-dyrkKO	-gluc	6
alba4TYmNG-dyrkKO	-gluc	8
alba4TYmNG-dyrkKO	-gluc	2
alba4TYmNG-dyrkKO	-gluc	13
alba4TYmNG-dyrkKO	-gluc	4
alba4TYmNG-dyrkKO	-gluc	4
alba4TYmNG-dyrkKO	-gluc	5
alba4TYmNG-dyrkKO	-gluc	3
alba4TYmNG-dyrkKO	-gluc	7
alba4TYmNG-dyrkKO	-gluc	3
alba4TYmNG-dyrkKO	-gluc	3
alba4TYmNG-dyrkKO	-gluc	2
alba4TYmNG-dyrkKO	-gluc	2
alba4TYmNG-dyrkKO	-gluc	6
alba4TYmNG-dyrkKO	-gluc	5
alba4TYmNG-dyrkKO	-gluc	4
alba4TYmNG-dyrkKO	-gluc	9
alba4TYmNG-dyrkKO	-gluc	2
alba4TYmNG-dyrkKO	-gluc	7
alba4TYmNG-dyrkKO	-gluc	6
alba4TYmNG-dyrkKO	-gluc	5
alba4TYmNG-dyrkKO	-gluc	9
alba4TYmNG-dyrkKO	-gluc	5
alba4TYmNG-dyrkKO	-gluc	5
alba4TYmNG-dyrkKO	-gluc	12
alba4TYmNG-dyrkKO	-gluc	5
alba4TYmNG-dyrkKO	-gluc	3
alba4TYmNG-dyrkKO	-gluc	7
alba4TYmNG-dyrkKO	-gluc	6
alba4TYmNG-dyrkKO	-gluc	4
alba4TYmNG-dyrkKO	-gluc	3
alba4TYmNG-dyrkKO	-gluc	9
alba4TYmNG-dyrkKO	-gluc	2
alba4TYmNG-dyrkKO	-gluc	4
alba4TYmNG-dyrkKO	-gluc	3
alba4TYmNG-dyrkKO	-gluc	12
alba4TYmNG-dyrkKO	-gluc	3
alba4TYmNG-dyrkKO	-gluc	4
alba4TYmNG-dyrkKO	-gluc	9
alba4TYmNG-dyrkKO	-gluc	10
alba4TYmNG-dyrkKO	-gluc	4
alba4TYmNG-dyrkKO	-gluc	7
alba4TYmNG-dyrkKO	-gluc	7
alba4TYmNG-dyrkKO	-gluc	4
alba4TYmNG-dyrkKO	-gluc	4
alba4TYmNG-dyrkKO	-gluc	2
alba4TYmNG-dyrkKO	-gluc	6
alba4TYmNG-dyrkKO	-gluc	4
alba4TYmNG-dyrkKO	-gluc	5
alba4TYmNG-dyrkKO	-gluc	10
alba4TYmNG-dyrkKO	-gluc	5
alba4TYmNG-dyrkKO	-gluc	6
alba4TYmNG-dyrkKO	-gluc	3
alba4TYmNG-dyrkKO	-gluc	3
alba4TYmNG-dyrkKO	-gluc	4
alba4TYmNG-dyrkKO	-gluc	4
alba4TYmNG-dyrkKO	-gluc	8
alba4TYmNG-dyrkKO	-gluc	5
alba4TYmNG-dyrkKO	-gluc	11
alba4TYmNG-dyrkKO	-gluc	6
alba4TYmNG-dyrkKO	-gluc	10
alba4TYmNG-dyrkKO	-gluc	16
alba4TYmNG-dyrkKO	-gluc	5
alba4TYmNG-dyrkKO	-gluc	4
alba4TYmNG-dyrkKO	-gluc	7
alba4TYmNG-dyrkKO	-gluc	10
alba4TYmNG-dyrkKO	-gluc	2
alba4TYmNG-dyrkKO	-gluc	6
alba4TYmNG-dyrkKO	-gluc	4
alba4TYmNG-dyrkKO	10min	4
alba4TYmNG-dyrkKO	10min	2
alba4TYmNG-dyrkKO	10min	2
alba4TYmNG-dyrkKO	10min	3
alba4TYmNG-dyrkKO	10min	8
alba4TYmNG-dyrkKO	10min	7
alba4TYmNG-dyrkKO	10min	1
alba4TYmNG-dyrkKO	10min	6
alba4TYmNG-dyrkKO	10min	11
alba4TYmNG-dyrkKO	10min	1
alba4TYmNG-dyrkKO	10min	7
alba4TYmNG-dyrkKO	10min	1
alba4TYmNG-dyrkKO	10min	3
alba4TYmNG-dyrkKO	10min	1
alba4TYmNG-dyrkKO	10min	3
alba4TYmNG-dyrkKO	10min	2
alba4TYmNG-dyrkKO	10min	1
alba4TYmNG-dyrkKO	10min	1
alba4TYmNG-dyrkKO	10min	1
alba4TYmNG-dyrkKO	10min	3
alba4TYmNG-dyrkKO	10min	1
alba4TYmNG-dyrkKO	10min	2
alba4TYmNG-dyrkKO	10min	3
alba4TYmNG-dyrkKO	10min	0
alba4TYmNG-dyrkKO	10min	4
alba4TYmNG-dyrkKO	10min	1
alba4TYmNG-dyrkKO	10min	2
alba4TYmNG-dyrkKO	10min	2
alba4TYmNG-dyrkKO	10min	0
alba4TYmNG-dyrkKO	10min	0
alba4TYmNG-dyrkKO	10min	2
alba4TYmNG-dyrkKO	10min	0
alba4TYmNG-dyrkKO	10min	1
alba4TYmNG-dyrkKO	10min	3
alba4TYmNG-dyrkKO	10min	1
alba4TYmNG-dyrkKO	10min	2
alba4TYmNG-dyrkKO	10min	1
alba4TYmNG-dyrkKO	10min	1
alba4TYmNG-dyrkKO	10min	7
alba4TYmNG-dyrkKO	10min	3
alba4TYmNG-dyrkKO	10min	4
alba4TYmNG-dyrkKO	10min	2
alba4TYmNG-dyrkKO	10min	3
alba4TYmNG-dyrkKO	10min	4
alba4TYmNG-dyrkKO	10min	2
alba4TYmNG-dyrkKO	10min	0
alba4TYmNG-dyrkKO	10min	3
alba4TYmNG-dyrkKO	10min	1
alba4TYmNG-dyrkKO	10min	1
alba4TYmNG-dyrkKO	10min	3
alba4TYmNG-dyrkKO	10min	3
alba4TYmNG-dyrkKO	10min	1
alba4TYmNG-dyrkKO	10min	5
alba4TYmNG-dyrkKO	10min	4
alba4TYmNG-dyrkKO	10min	4
alba4TYmNG-dyrkKO	10min	0
alba4TYmNG-dyrkKO	10min	1
alba4TYmNG-dyrkKO	10min	2
alba4TYmNG-dyrkKO	10min	4
alba4TYmNG-dyrkKO	10min	2
alba4TYmNG-dyrkKO	10min	4
alba4TYmNG-dyrkKO	10min	3
alba4TYmNG-dyrkKO	10min	5
alba4TYmNG-dyrkKO	10min	1
alba4TYmNG-dyrkKO	10min	1
alba4TYmNG-dyrkKO	10min	1
alba4TYmNG-dyrkKO	10min	1
alba4TYmNG-dyrkKO	10min	2
alba4TYmNG-dyrkKO	10min	0
alba4TYmNG-dyrkKO	10min	1
alba4TYmNG-dyrkKO	10min	1
alba4TYmNG-dyrkKO	10min	1
alba4TYmNG-dyrkKO	10min	2
alba4TYmNG-dyrkKO	10min	1
alba4TYmNG-dyrkKO	10min	3
alba4TYmNG-dyrkKO	10min	2
alba4TYmNG-dyrkKO	10min	1
alba4TYmNG-dyrkKO	10min	6
alba4TYmNG-dyrkKO	10min	0
alba4TYmNG-dyrkKO	10min	4
alba4TYmNG-dyrkKO	10min	3
alba4TYmNG-dyrkKO	10min	1
alba4TYmNG-dyrkKO	10min	6
alba4TYmNG-dyrkKO	30min	7
alba4TYmNG-dyrkKO	30min	4
alba4TYmNG-dyrkKO	30min	4
alba4TYmNG-dyrkKO	30min	6
alba4TYmNG-dyrkKO	30min	3
alba4TYmNG-dyrkKO	30min	2
alba4TYmNG-dyrkKO	30min	3
alba4TYmNG-dyrkKO	30min	5
alba4TYmNG-dyrkKO	30min	7
alba4TYmNG-dyrkKO	30min	6
alba4TYmNG-dyrkKO	30min	3
alba4TYmNG-dyrkKO	30min	2
alba4TYmNG-dyrkKO	30min	8
alba4TYmNG-dyrkKO	30min	3
alba4TYmNG-dyrkKO	30min	2
alba4TYmNG-dyrkKO	30min	2
alba4TYmNG-dyrkKO	30min	1
alba4TYmNG-dyrkKO	30min	4
alba4TYmNG-dyrkKO	30min	2
alba4TYmNG-dyrkKO	30min	7
alba4TYmNG-dyrkKO	30min	8
alba4TYmNG-dyrkKO	30min	2
alba4TYmNG-dyrkKO	30min	7
alba4TYmNG-dyrkKO	30min	2
alba4TYmNG-dyrkKO	30min	2
alba4TYmNG-dyrkKO	30min	4
alba4TYmNG-dyrkKO	30min	3
alba4TYmNG-dyrkKO	30min	4
alba4TYmNG-dyrkKO	30min	8
alba4TYmNG-dyrkKO	30min	7
alba4TYmNG-dyrkKO	30min	3
alba4TYmNG-dyrkKO	30min	8
alba4TYmNG-dyrkKO	30min	6
alba4TYmNG-dyrkKO	30min	6
alba4TYmNG-dyrkKO	30min	6
alba4TYmNG-dyrkKO	30min	7
alba4TYmNG-dyrkKO	30min	9
alba4TYmNG-dyrkKO	30min	11
alba4TYmNG-dyrkKO	30min	5
alba4TYmNG-dyrkKO	30min	2
alba4TYmNG-dyrkKO	30min	6
alba4TYmNG-dyrkKO	30min	6
alba4TYmNG-dyrkKO	30min	3
alba4TYmNG-dyrkKO	30min	10
alba4TYmNG-dyrkKO	30min	1
alba4TYmNG-dyrkKO	30min	2
alba4TYmNG-dyrkKO	30min	3
alba4TYmNG-dyrkKO	30min	4
alba4TYmNG-dyrkKO	30min	4
alba4TYmNG-dyrkKO	30min	8
alba4TYmNG-dyrkKO	30min	2
alba4TYmNG-dyrkKO	30min	2
alba4TYmNG-dyrkKO	30min	7
alba4TYmNG-dyrkKO	30min	3
alba4TYmNG-dyrkKO	30min	4
alba4TYmNG-dyrkKO	30min	5
alba4TYmNG-dyrkKO	30min	3
alba4TYmNG-dyrkKO	30min	0
alba4TYmNG-dyrkKO	30min	4
alba4TYmNG-dyrkKO	30min	4
alba4TYmNG-dyrkKO	30min	2
alba4TYmNG-dyrkKO	30min	2
alba4TYmNG-dyrkKO	30min	3
alba4TYmNG-dyrkKO	30min	3
alba4TYmNG-dyrkKO	30min	4
alba4TYmNG-dyrkKO	30min	4
alba4TYmNG-dyrkKO	30min	2
alba4TYmNG-dyrkKO	30min	4
alba4TYmNG-dyrkKO	30min	2
alba4TYmNG-dyrkKO	30min	2
alba4TYmNG-dyrkKO	30min	2
alba4TYmNG-dyrkKO	30min	3
alba4TYmNG-dyrkKO	30min	10
alba4TYmNG-dyrkKO	30min	10
alba4TYmNG-dyrkKO	30min	2
alba4TYmNG-dyrkKO	30min	2
alba4TYmNG-dyrkKO	30min	2
alba4TYmNG-dyrkKO	30min	3
alba4TYmNG-dyrkKO	30min	2
alba4TYmNG-dyrkKO	30min	3
alba4TYmNG-dyrkKO	30min	8
alba4TYmNG-dyrkKO	30min	1
alba4TYmNG-dyrkKO	30min	4
alba4TYmNG-dyrkKO	30min	4
alba4TYmNG-dyrkKO	30min	1
alba4TYmNG-dyrkKO	30min	4
alba4TYmNG-dyrkKO	30min	4
alba4TYmNG-dyrkKO	30min	3
alba4TYmNG-dyrkKO	30min	1
alba4TYmNG-dyrkKO	30min	2
alba4TYmNG-dyrkKO	30min	3
alba4TYmNG-dyrkKO	30min	3
alba4TYmNG-dyrkKO	30min	0
alba4TYmNG-dyrkKO	30min	4
alba4TYmNG-dyrkKO	30min	4
alba4TYmNG-dyrkKO	30min	2
alba4TYmNG-dyrkKO	30min	6
alba4TYmNG-dyrkKO	30min	3
alba4TYmNG-dyrkKO	30min	2
alba4TYmNG-dyrkKO	30min	2
alba4TYmNG-dyrkKO	30min	2
alba4TYmNG-dyrkKO	30min	6
alba4TYmNG-dyrkKO	30min	3
alba4TYmNG-dyrkKO	30min	2
alba4TYmNG-dyrkKO	30min	3
alba4TYmNG-dyrkKO	30min	3
alba4TYmNG-dyrkKO	30min	6
alba4TYmNG-dyrkKO	30min	2
alba4TYmNG-dyrkKO	30min	3
alba4TYmNG-dyrkKO	30min	5
alba4TYmNG-dyrkKO	30min	2
alba4TYmNG-dyrkKO	30min	2
alba4TYmNG-dyrkKO	30min	2
alba4TYmNG-dyrkKO	30min	5
alba4TYmNG-dyrkKO	30min	3
alba4TYmNG-dyrkKO	30min	6
alba4TYmNG-dyrkKO	30min	5
alba4TYmNG-dyrkKO	30min	3
alba4TYmNG-dyrkKO	30min	1
alba4TYmNG-dyrkKO	30min	2
alba4TYmNG-dyrkKO	30min	1
alba4TYmNG-dyrkKO	30min	2
alba4TYmNG-dyrkKO	30min	1
alba4TYmNG-dyrkKO	30min	1
alba4TYmNG-dyrkKO	30min	1
alba4TYmNG-dyrkKO	30min	3
alba4TYmNG-dyrkKO	30min	1
alba4TYmNG-dyrkKO	30min	2
alba4TYmNG-dyrkKO	30min	3
alba4TYmNG-dyrkKO	60min	9
alba4TYmNG-dyrkKO	60min	4
alba4TYmNG-dyrkKO	60min	5
alba4TYmNG-dyrkKO	60min	4
alba4TYmNG-dyrkKO	60min	5
alba4TYmNG-dyrkKO	60min	4
alba4TYmNG-dyrkKO	60min	4
alba4TYmNG-dyrkKO	60min	3
alba4TYmNG-dyrkKO	60min	9
alba4TYmNG-dyrkKO	60min	3
alba4TYmNG-dyrkKO	60min	4
alba4TYmNG-dyrkKO	60min	2
alba4TYmNG-dyrkKO	60min	4
alba4TYmNG-dyrkKO	60min	4
alba4TYmNG-dyrkKO	60min	3
alba4TYmNG-dyrkKO	60min	3
alba4TYmNG-dyrkKO	60min	3
alba4TYmNG-dyrkKO	60min	5
alba4TYmNG-dyrkKO	60min	8

## Sheet: data figure 4a
Strain	Days	MeanFluorescence	MaxFluorescence	NbParticles	DifCyt	GranPeriNu	PostNuGran	AntNuGran	STURN	TaggedProtein
Alba3-TYmNG	D4	9236	10177	0	0	0	0	0	0	Alba3
Alba3-TYmNG	D4	6701	15863	0	0	0	0	0	0	Alba3
Alba3-TYmNG	D4	7866	7866	0	0	0	0	0	0	Alba3
Alba3-TYmNG	D4	8707	8707	0	1	0	0	0	0	Alba3
Alba3-TYmNG	D5	7009	7009	0	0	0	0	0	0	Alba3
Alba3-TYmNG	D5	8808	8808	0	1	0	0	0	0	Alba3
Alba3-TYmNG	D5	6310	6310	0	1	0	0	0	0	Alba3
Alba3-TYmNG	D5	6304	6304	0	0	0	0	0	0	Alba3
Alba3-TYmNG	D5	7422	7422	0	0	0	0	0	0	Alba3
Alba3-TYmNG	D5	8721	8721	0	1	0	0	0	0	Alba3
Alba3-TYmNG	D5	6781	6781	0	0	0	0	0	0	Alba3
Alba3-TYmNG	D5	9330	9330	0	1	0	0	0	0	Alba3
Alba3-TYmNG	D5	6885	6885	0	0	0	0	0	0	Alba3
Alba3-TYmNG	D5	6410	6410	0	0	0	0	0	0	Alba3
Alba3-TYmNG	D5	7239	7239	0	0	0	0	0	0	Alba3
Alba3-TYmNG	D5	10804	10804	0	0	0	0	0	0	Alba3
Alba3-TYmNG	D5	12649	12649	0	1	0	0	0	0	Alba3
Alba3-TYmNG	D5	7905	7905	0	0	0	0	0	0	Alba3
Alba3-TYmNG	D5	9074	9511	0	1	0	0	0	0	Alba3
Alba3-TYmNG	D5	6250	6250	0	0	0	0	0	0	Alba3
Alba3-TYmNG	D5	7307	7307	0	1	0	0	0	0	Alba3
Alba3-TYmNG	D5	6154	6154	0	0	0	0	0	0	Alba3
Alba3-TYmNG	D5	7172	7172	0	1	0	0	0	0	Alba3
Alba3-TYmNG	D5	6162	6162	0	1	0	0	0	0	Alba3
Alba3-TYmNG	D5	2	255	0	1	0	0	0	0	Alba3
Alba3-TYmNG	D5	6104	6104	0	1	0	0	0	0	Alba3
Alba3-TYmNG	D5	7552	7552	0	1	0	0	0	0	Alba3
Alba3-TYmNG	D5	8218	8218	0	0	0	0	0	0	Alba3
Alba3-TYmNG	D5	6998	6998	0	1	0	0	0	0	Alba3
Alba3-TYmNG	D5	7146	7146	0	0	0	0	0	0	Alba3
Alba3-TYmNG	D5	5925	5925	0	0	0	0	0	0	Alba3
Alba3-TYmNG	D5	8310	8310	0	1	0	0	0	0	Alba3
Alba3-TYmNG	D5	8942	8942	0	0	0	0	0	0	Alba3
Alba3-TYmNG	D5	6562	6562	0	0	0	0	0	0	Alba3
Alba3-TYmNG	D5	7560	7560	0	0	0	0	0	0	Alba3
Alba3-TYmNG	D5	6450	6450	0	0	0	0	0	0	Alba3
Alba3-TYmNG	D5	7068	7068	0	0	0	0	0	0	Alba3
Alba3-TYmNG	D5	8237	8237	0	0	0	0	0	0	Alba3
Alba3-TYmNG	D5	6293	6293	0	0	0	0	0	0	Alba3
Alba3-TYmNG	D5	27793	27793	0	0	0	0	0	0	Alba3
Alba3-TYmNG	D5	7043	7043	0	0	0	0	0	0	Alba3
Alba3-TYmNG	D6	19411	19411	2	1	0	1	0	0	Alba3
Alba3-TYmNG	D6	8778	8778	0	1	0	0	0	0	Alba3
Alba3-TYmNG	D6	8683	8683	0	1	0	0	0	0	Alba3
Alba3-TYmNG	D6	9360	9360	0	1	0	0	0	0	Alba3
Alba3-TYmNG	D6	11613	11613	0	1	0	0	0	0	Alba3
Alba3-TYmNG	D6	65535	65535	3	1	0	1	0	0	Alba3
Alba3-TYmNG	D6	44643	44643	1	1	0	1	0	0	Alba3
Alba3-TYmNG	D6	38220	38220	3	1	1	1	0	0	Alba3
Alba3-TYmNG	D6	8480	8480	2	1	0	1	0	0	Alba3
Alba3-TYmNG	D6	24206	24206	0	1	0	0	0	0	Alba3
Alba3-TYmNG	D6	21850	21850	3	1	0	1	0	0	Alba3
Alba3-TYmNG	D6	11760	11760	4	1	0	1	0	0	Alba3
Alba3-TYmNG	D6	20678	20678	1	1	0	1	0	0	Alba3
Alba3-TYmNG	D6	8178	8178	0	1	0	0	0	0	Alba3
Alba3-TYmNG	D6	33768	33768	1	1	1	0	0	0	Alba3
Alba3-TYmNG	D6	6939	6939	0	1	0	0	0	0	Alba3
Alba3-TYmNG	D6	7297	7297	0	1	0	0	0	0	Alba3
Alba3-TYmNG	D6	10646	10646	0	0	0	0	0	0	Alba3
Alba3-TYmNG	D6	19537	19537	0	0	0	0	0	0	Alba3
Alba3-TYmNG	D6	7356	7356	1	0	0	1	0	0	Alba3
Alba3-TYmNG	D6	28759	28759	1	1	0	1	0	0	Alba3
Alba3-TYmNG	D6	38906	38906	2	0	0	1	0	0	Alba3
Alba3-TYmNG	D6	26284	26284	2	0	0	1	0	0	Alba3
Alba3-TYmNG	D6	15314	15314	0	0	0	0	0	0	Alba3
Alba3-TYmNG	D6	12846	12846	4	0	0	1	0	0	Alba3
Alba3-TYmNG	D6	8879	8879	0	0	0	0	0	0	Alba3
Alba3-TYmNG	D6	16374	16374	1	0	0	1	0	0	Alba3
Alba3-TYmNG	D6	8786	8786	0	0	0	0	0	0	Alba3
Alba3-TYmNG	D6	6673	6673	0	0	0	0	0	0	Alba3
Alba3-TYmNG	D6	10175	10175	2	0	0	1	0	0	Alba3
Alba3-TYmNG	D6	6216	6216	0	0	0	0	0	0	Alba3
PABP1-TYmNG	D4	16121	16121	0	1	0	0	0	0	PABP1
PABP1-TYmNG	D4	9843	9843	0	1	0	0	0	0	PABP1
PABP1-TYmNG	D4	10964	10964	0	1	0	0	0	0	PABP1
PABP1-TYmNG	D4	14105	14105	0	1	0	0	0	0	PABP1
PABP1-TYmNG	D4	34169	34169	0	1	0	0	0	0	PABP1
PABP1-TYmNG	D4	7156	7156	0	1	0	0	0	0	PABP1
PABP1-TYmNG	D4	10807	62203	0	1	0	0	0	0	PABP1
PABP1-TYmNG	D4	11870	14762	0	1	0	0	0	0	PABP1
PABP1-TYmNG	D4	12080	12080	0	1	0	0	0	0	PABP1
PABP1-TYmNG	D4	7469	7469	0	1	0	0	0	0	PABP1
PABP1-TYmNG	D4	9767	9767	0	1	0	0	0	0	PABP1
PABP1-TYmNG	D4	12749	12749	0	1	0	0	0	0	PABP1
PABP1-TYmNG	D4	14756	14756	0	1	0	0	0	0	PABP1
PABP1-TYmNG	D4	7186	7186	0	1	0	0	0	0	PABP1
PABP1-TYmNG	D4	8056	8056	0	1	0	0	0	0	PABP1
PABP1-TYmNG	D4	9580	9580	0	1	0	0	0	0	PABP1
PABP1-TYmNG	D4	11195	11195	0	1	0	0	0	0	PABP1
PABP1-TYmNG	D4	10270	10270	0	1	0	0	0	0	PABP1
PABP1-TYmNG	D4	7824	7824	0	1	0	0	0	0	PABP1
PABP1-TYmNG	D4	8179	8179	0	1	0	0	0	0	PABP1
PABP1-TYmNG	D4	14921	14921	0	1	0	0	0	0	PABP1
PABP1-TYmNG	D4	28863	28863	0	1	0	0	0	0	PABP1
PABP1-TYmNG	D4	44063	44063	0	1	0	0	0	0	PABP1
PABP1-TYmNG	D4	17016	17016	0	1	0	0	0	0	PABP1
PABP1-TYmNG	D4	7769	10064	0	1	0	0	0	0	PABP1
PABP1-TYmNG	D4	8248	8248	0	1	0	0	0	0	PABP1
PABP1-TYmNG	D4	9723	9723	0	1	0	0	0	0	PABP1
PABP1-TYmNG	D4	16099	16099	0	1	0	0	0	0	PABP1
PABP1-TYmNG	D4	8702	8702	0	1	0	0	0	0	PABP1
PABP1-TYmNG	D4	7766	7766	0	1	0	0	0	0	PABP1
PABP1-TYmNG	D4	8301	8301	0	1	0	0	0	0	PABP1
PABP1-TYmNG	D4	18014	18014	0	1	0	0	0	0	PABP1
PABP1-TYmNG	D4	14510	14510	0	1	0	0	0	0	PABP1
PABP1-TYmNG	D4	8408	8408	0	1	0	0	0	0	PABP1
PABP1-TYmNG	D4	7797	7968	0	1	0	0	0	0	PABP1
PABP1-TYmNG	D4	8939	8939	0	1	0	0	0	0	PABP1
PABP1-TYmNG	D4	10344	10871	0	1	0	0	0	0	PABP1
PABP1-TYmNG	D4	10344	10871	0	1	0	0	0	0	PABP1
PABP1-TYmNG	D4	14343	15136	0	1	0	0	0	0	PABP1
PABP1-TYmNG	D4	16213	16213	0	1	0	0	0	0	PABP1
PABP1-TYmNG	D4	11480	13030	0	1	0	0	0	0	PABP1
PABP1-TYmNG	D4	31396	31396	0	1	0	0	0	0	PABP1
PABP1-TYmNG	D4	10478	10478	0	1	0	0	0	0	PABP1
PABP1-TYmNG	D5	7621	7621	0	1	0	0	0	0	PABP1
PABP1-TYmNG	D5	13061	13061	0	1	0	0	0	0	PABP1
PABP1-TYmNG	D5	15002	15002	0	1	0	0	0	0	PABP1
PABP1-TYmNG	D5	23027	23027	0	1	0	0	0	0	PABP1
PABP1-TYmNG	D5	11873	11873	0	1	0	0	0	0	PABP1
PABP1-TYmNG	D5	50754	50754	0	1	0	0	0	0	PABP1
PABP1-TYmNG	D5	10054	10054	0	1	0	0	0	0	PABP1
PABP1-TYmNG	D5	11216	11216	0	1	0	0	0	0	PABP1
PABP1-TYmNG	D5	8907	8907	0	1	0	0	0	0	PABP1
PABP1-TYmNG	D5	10285	10285	0	1	0	0	0	0	PABP1
PABP1-TYmNG	D5	20654	20654	0	1	0	0	0	0	PABP1
PABP1-TYmNG	D5	9017	9017	0	1	0	0	0	0	PABP1
PABP1-TYmNG	D5	10964	10964	0	1	0	0	0	0	PABP1
PABP1-TYmNG	D5	8254	8254	0	1	0	0	0	0	PABP1
PABP1-TYmNG	D5	9093	9093	0	1	0	0	0	0	PABP1
PABP1-TYmNG	D5	13038	13038	0	1	0	0	0	0	PABP1
PABP1-TYmNG	D5	11887	53424	0	1	0	0	0	0	PABP1
PABP1-TYmNG	D5	15816	15816	0	1	0	0	0	0	PABP1
PABP1-TYmNG	D5	17198	17198	0	1	0	0	0	0	PABP1
PABP1-TYmNG	D5	12708	12708	0	1	0	0	0	0	PABP1
PABP1-TYmNG	D5	11588	11588	0	1	0	0	0	0	PABP1
PABP1-TYmNG	D5	14022	14022	0	1	0	0	0	0	PABP1
PABP1-TYmNG	D5	48995	48995	0	1	0	0	0	0	PABP1
PABP1-TYmNG	D5	7480	7480	0	1	0	0	0	0	PABP1
PABP1-TYmNG	D5	33550	33550	0	1	0	0	0	0	PABP1
PABP1-TYmNG	D5	64926	64926	0	1	0	0	0	0	PABP1
PABP1-TYmNG	D5	8197	8197	0	1	0	0	0	0	PABP1
PABP1-TYmNG	D5	11964	11964	0	1	0	0	0	0	PABP1
PABP1-TYmNG	D5	9613	9613	0	1	0	0	0	0	PABP1
PABP1-TYmNG	D5	13724	13724	0	1	0	0	0	0	PABP1
PABP1-TYmNG	D5	11576	11576	0	1	0	0	0	0	PABP1
PABP1-TYmNG	D5	11266	11266	0	1	0	0	0	0	PABP1
PABP1-TYmNG	D5	14803	14803	0	1	0	0	0	0	PABP1
PABP1-TYmNG	D6	65535	65535	0	1	0	0	0	0	PABP1
PABP1-TYmNG	D6	30500	30500	0	1	0	0	0	0	PABP1
PABP1-TYmNG	D6	9565	9565	0	1	0	0	0	0	PABP1
PABP1-TYmNG	D6	65535	65535	0	1	0	0	0	0	PABP1
PABP1-TYmNG	D6	10764	10764	0	1	0	0	0	0	PABP1
PABP1-TYmNG	D6	65535	65535	0	1	0	0	0	0	PABP1
PABP1-TYmNG	D6	21040	21040	0	1	0	0	0	0	PABP1
PABP1-TYmNG	D6	10823	10823	0	1	0	0	0	0	PABP1
PABP1-TYmNG	D6	37174	37174	0	1	0	0	0	0	PABP1
PABP1-TYmNG	D6	32313	32313	0	1	0	0	0	0	PABP1
PABP1-TYmNG	D6	65535	65535	0	1	0	0	0	0	PABP1
PABP1-TYmNG	D6	13091	14125	0	1	0	0	0	0	PABP1
PABP1-TYmNG	D6	19076	19076	0	1	0	0	0	0	PABP1
PABP1-TYmNG	D6	65535	65535	0	1	0	0	0	0	PABP1
PABP1-TYmNG	D6	65535	65535	0	1	0	0	0	0	PABP1
PABP1-TYmNG	D6	65535	65535	0	1	0	0	0	0	PABP1
PABP1-TYmNG	D6	60683	60683	0	1	0	0	0	0	PABP1
PABP1-TYmNG	D6	9668	9668	0	1	0	0	0	0	PABP1
PABP1-TYmNG	D6	43137	43137	0	1	0	0	0	0	PABP1
PABP1-TYmNG	D6	64583	64583	0	1	0	0	0	0	PABP1
PABP1-TYmNG	D6	18881	18881	0	1	0	0	0	0	PABP1
PABP1-TYmNG	D6	10447	10447	0	1	0	0	0	0	PABP1
PABP1-TYmNG	D6	30471	30471	0	1	0	0	0	0	PABP1
PABP1-TYmNG	D6	25094	25094	0	1	0	0	0	0	PABP1
PABP1-TYmNG	D6	59716	59716	0	1	0	0	0	0	PABP1
PABP1-TYmNG	D6	41779	41779	0	1	0	0	0	0	PABP1
PABP1-TYmNG	D6	47891	47891	0	1	0	0	0	0	PABP1
PABP1-TYmNG	D6	32559	32559	0	1	0	0	0	0	PABP1
PABP1-TYmNG	D6	23645	23645	0	1	0	0	0	0	PABP1
PABP1-TYmNG	D6	8704	8766	0	1	0	0	0	0	PABP1
PABP1-TYmNG	D6	31280	31280	0	1	0	0	0	0	PABP1
PABP1-TYmNG	D6	65535	65535	0	1	0	0	0	0	PABP1
PABP1-TYmNG	D6	65535	65535	0	1	0	0	0	0	PABP1
PABP1-TYmNG	D6	25091	25091	0	1	0	0	0	0	PABP1
PABP1-TYmNG	D6	29891	29891	0	1	0	0	0	0	PABP1
PABP1-TYmNG	D6	64456	64456	0	1	0	0	0	0	PABP1
PABP1-TYmNG	D6	38826	38826	0	1	0	0	0	0	PABP1
PABP1-TYmNG	D6	63507	63507	0	1	0	0	0	0	PABP1
PABP1-TYmNG	D6	65535	65535	0	1	0	0	0	0	PABP1
PABP1-TYmNG	D6	18928	18928	0	1	0	0	0	0	PABP1
PABP1-TYmNG	D6	35341	35341	0	1	0	0	0	0	PABP1
PABP1-TYmNG	D6	9053	9225	0	1	0	0	0	0	PABP1
PABP1-TYmNG	D6	65535	65535	0	1	0	0	0	0	PABP1
PABP1-TYmNG	D6	65535	65535	0	1	0	0	0	0	PABP1
PABP1-TYmNG	D6	24270	24270	0	1	0	0	0	0	PABP1
PABP1-TYmNG	D6	36691	36691	0	1	0	0	0	0	PABP1
PABP1-TYmNG	D6	62583	62583	0	1	0	0	0	0	PABP1
PABP1-TYmNG	D6	27306	27306	0	1	0	0	0	0	PABP1
PABP1-TYmNG	D6	65535	65535	0	1	0	0	0	0	PABP1
PABP1-TYmNG	D6	31264	31264	0	1	0	0	0	0	PABP1
PABP1-TYmNG	D6	59512	59512	0	1	0	0	0	0	PABP1
PABP1-TYmNG	D6	27981	27981	0	1	0	0	0	0	PABP1
PABP1-TYmNG	D6	65535	65535	0	1	0	0	0	0	PABP1
TYmNG-Alba3	D4	8044	8388	0	1	0	0	0	0	Alba3
TYmNG-Alba3	D4	7628	7911	0	1	0	0	0	0	Alba3
TYmNG-Alba3	D4	7753	7753	3	1	0	1	0	0	Alba3
TYmNG-Alba3	D4	8404	8404	0	0	0	0	0	0	Alba3
TYmNG-Alba3	D4	9466	9466	0	1	0	0	0	0	Alba3
TYmNG-Alba3	D4	10179	10179	0	1	0	0	0	0	Alba3
TYmNG-Alba3	D4	8743	8743	0	1	0	0	0	0	Alba3
TYmNG-Alba3	D4	8241	8569	0	1	0	0	0	0	Alba3
TYmNG-Alba3	D4	8681	8681	0	1	0	0	0	0	Alba3
TYmNG-Alba3	D4	8661	9296	0	1	0	0	0	0	Alba3
TYmNG-Alba3	D4	9536	9536	0	1	0	0	0	0	Alba3
TYmNG-Alba3	D4	8182	8447	0	1	0	0	0	0	Alba3
TYmNG-Alba3	D4	8669	8669	1	0	0	1	0	0	Alba3
TYmNG-Alba3	D4	8535	8535	0	1	0	0	0	0	Alba3
TYmNG-Alba3	D4	8556	8556	2	0	0	1	0	0	Alba3
TYmNG-Alba3	D4	9333	9682	0	1	0	0	0	0	Alba3
TYmNG-Alba3	D4	7861	8233	1	0	0	1	0	0	Alba3
TYmNG-Alba3	D4	7838	7838	4	1	0	1	0	0	Alba3
TYmNG-Alba3	D4	8242	8359	1	1	0	1	0	0	Alba3
TYmNG-Alba3	D4	10475	10475	2	1	0	1	0	0	Alba3
TYmNG-Alba3	D4	8218	8218	2	1	0	1	0	0	Alba3
TYmNG-Alba3	D4	7646	7646	0	1	0	0	0	0	Alba3
TYmNG-Alba3	D4	8554	9092	0	1	0	0	0	0	Alba3
TYmNG-Alba3	D4	8343	8343	0	1	0	0	0	0	Alba3
TYmNG-Alba3	D4	12120	20302	1	0	0	1	0	0	Alba3
TYmNG-Alba3	D4	7251	7479	0	0	0	0	0	0	Alba3
TYmNG-Alba3	D4	8997	9784	0	1	0	0	0	0	Alba3
TYmNG-Alba3	D4	8523	8701	0	1	0	0	0	0	Alba3
TYmNG-Alba3	D4	8082	8082	0	1	0	0	0	0	Alba3
TYmNG-Alba3	D4	10188	10188	1	0	0	1	0	0	Alba3
TYmNG-Alba3	D4	7338	7338	0	0	0	0	0	0	Alba3
TYmNG-Alba3	D4	7663	7663	1	0	0	0	0	1	Alba3
TYmNG-Alba3	D4	7681	8029	1	0	0	1	0	0	Alba3
TYmNG-Alba3	D4	7494	9090	1	0	0	1	0	0	Alba3
TYmNG-Alba3	D4	8858	10962	0	1	0	0	0	0	Alba3
TYmNG-Alba3	D4	7523	7523	0	1	0	0	0	0	Alba3
TYmNG-Alba3	D4	7977	8618	0	1	0	0	0	0	Alba3
TYmNG-Alba3	D4	7285	7285	0	1	0	0	0	0	Alba3
TYmNG-Alba3	D4	12617	12617	2	1	0	1	0	0	Alba3
TYmNG-Alba3	D4	7809	7809	0	1	0	0	0	0	Alba3
TYmNG-Alba3	D4	20774	20774	0	1	0	0	0	0	Alba3
TYmNG-Alba3	D4	7860	26683	0	1	0	0	0	0	Alba3
TYmNG-Alba3	D4	8695	8695	0	1	0	0	0	0	Alba3
TYmNG-Alba3	D4	16471	16471	1	1	0	1	0	0	Alba3
TYmNG-Alba3	D4	8952	8952	0	0	0	0	0	0	Alba3
TYmNG-Alba3	D4	16688	16688	0	0	0	0	0	0	Alba3
TYmNG-Alba3	D5	9403	9403	1	1	0	1	0	0	Alba3
TYmNG-Alba3	D5	14836	14836	0	1	0	0	0	0	Alba3
TYmNG-Alba3	D5	10107	10573	2	1	0	1	0	0	Alba3
TYmNG-Alba3	D5	21870	21870	4	1	1	0	0	0	Alba3
TYmNG-Alba3	D5	8843	8843	3	1	0	1	0	0	Alba3
TYmNG-Alba3	D5	8392	8653	1	1	0	1	0	0	Alba3
TYmNG-Alba3	D5	11514	11514	4	1	1	1	0	0	Alba3
TYmNG-Alba3	D5	7931	7931	0	0	0	0	0	0	Alba3
TYmNG-Alba3	D5	8437	8437	0	1	0	0	0	0	Alba3
TYmNG-Alba3	D5	8466	8466	0	1	0	0	0	0	Alba3
TYmNG-Alba3	D5	9093	9093	0	1	0	0	0	0	Alba3
TYmNG-Alba3	D5	7929	7929	1	1	0	1	0	0	Alba3
TYmNG-Alba3	D5	44079	44079	0	1	0	0	0	0	Alba3
TYmNG-Alba3	D5	8433	8433	2	1	0	1	0	0	Alba3
TYmNG-Alba3	D5	13316	13316	3	1	0	1	0	0	Alba3
TYmNG-Alba3	D5	8247	8247	0	1	0	0	0	0	Alba3
TYmNG-Alba3	D5	8545	8545	0	1	0	0	0	0	Alba3
TYmNG-Alba3	D5	10064	10372	0	1	0	0	0	0	Alba3
TYmNG-Alba3	D5	9714	9714	0	1	0	0	0	0	Alba3
TYmNG-Alba3	D5	9537	9537	2	1	0	1	0	0	Alba3
TYmNG-Alba3	D5	9069	9069	2	0	0	1	0	0	Alba3
TYmNG-Alba3	D5	8386	8386	0	0	0	0	0	0	Alba3
TYmNG-Alba3	D5	7394	7394	0	0	0	0	0	0	Alba3
TYmNG-Alba3	D5	11248	11248	3	1	0	1	0	0	Alba3
TYmNG-Alba3	D5	8336	8336	1	0	0	1	0	0	Alba3
TYmNG-Alba3	D5	8578	8578	0	1	0	0	0	0	Alba3
TYmNG-Alba3	D5	10821	10821	0	1	0	0	0	0	Alba3
TYmNG-Alba3	D5	8447	8447	2	1	0	1	0	0	Alba3
TYmNG-Alba3	D5	14396	14396	2	1	0	1	0	0	Alba3
TYmNG-Alba3	D5	10278	10278	1	1	0	0	1	0	Alba3
TYmNG-Alba3	D5	8633	8633	2	1	0	1	0	0	Alba3
TYmNG-Alba3	D5	9738	9738	2	1	0	1	0	0	Alba3
TYmNG-Alba3	D5	8670	8670	0	1	0	0	0	0	Alba3
TYmNG-Alba3	D5	12696	12696	3	1	1	0	0	0	Alba3
TYmNG-Alba3	D5	13287	13287	3	1	0	1	0	0	Alba3
TYmNG-Alba3	D5	14635	14635	2	1	0	1	0	0	Alba3
TYmNG-Alba3	D6	9177	9177	2	0	0	1	0	0	Alba3
TYmNG-Alba3	D6	65535	65535	5	1	1	0	0	0	Alba3
TYmNG-Alba3	D6	58843	58843	6	1	0	0	1	0	Alba3
TYmNG-Alba3	D6	65535	65535	3	1	0	1	0	0	Alba3
TYmNG-Alba3	D6	8542	8542	3	1	1	0	0	0	Alba3
TYmNG-Alba3	D6	12128	12128	4	1	0	1	0	0	Alba3
TYmNG-Alba3	D6	65535	65535	7	1	1	1	1	0	Alba3
TYmNG-Alba3	D6	24108	24108	5	1	1	1	0	0	Alba3
TYmNG-Alba3	D6	8923	8923	4	1	0	1	0	0	Alba3
TYmNG-Alba3	D6	65535	65535	5	1	1	0	1	0	Alba3
TYmNG-Alba3	D6	17354	17354	3	0	0	1	0	0	Alba3
TYmNG-Alba3	D6	65535	65535	7	1	0	0	1	0	Alba3
TYmNG-Alba3	D6	8809	8809	3	0	0	1	0	0	Alba3
TYmNG-Alba3	D6	37003	37003	5	1	1	0	1	0	Alba3
TYmNG-Alba3	D6	36550	36550	4	1	1	0	1	0	Alba3
TYmNG-Alba3	D6	15925	15925	3	0	0	1	0	0	Alba3
TYmNG-Alba3	D6	65535	65535	4	1	1	0	1	0	Alba3
TYmNG-Alba3	D6	9850	9850	2	1	0	1	0	0	Alba3
TYmNG-Alba3	D6	65535	65535	4	1	1	0	0	0	Alba3
TYmNG-Alba3	D6	16731	65535	5	1	0	0	1	0	Alba3
TYmNG-Alba3	D6	65535	65535	7	1	0	0	1	0	Alba3
TYmNG-Alba3	D6	7812	7812	0	1	0	0	0	0	Alba3
TYmNG-Alba3	D6	50888	50888	4	1	0	1	0	0	Alba3
TYmNG-Alba3	D6	65535	65535	7	1	1	0	1	0	Alba3
TYmNG-Alba3	D6	40377	40377	4	1	0	0	1	0	Alba3
TYmNG-Alba3	D6	65535	65535	5	1	0	0	1	0	Alba3
TYmNG-Alba3	D6	46202	46202	6	1	1	0	1	0	Alba3
TYmNG-Alba3	D6	12335	12335	4	0	0	1	0	0	Alba3
TYmNG-Alba3	D6	11358	11358	2	0	0	1	0	0	Alba3
TYmNG-Alba3	D6	12655	12655	3	1	0	1	0	0	Alba3
TYmNG-Alba3	D6	28420	28420	9	1	1	0	1	0	Alba3
TYmNG-Alba3	D6	30655	30655	3	1	0	1	0	0	Alba3
TYmNG-Alba3	D6	20866	20866	2	1	0	1	0	0	Alba3
TYmNG-Alba3	D6	65535	65535	5	1	0	0	1	0	Alba3
TYmNG-Alba3	D6	18863	18863	2	1	0	1	0	0	Alba3
TYmNG-Alba3	D6	54291	54291	3	1	1	0	1	0	Alba3
TYmNG-Alba3	D6	29721	29721	2	1	0	1	0	0	Alba3
TYmNG-Alba3	D6	65535	65535	2	1	0	0	1	0	Alba3
TYmNG-Alba3	D6	65535	65535	3	1	0	1	0	0	Alba3
TYmNG-Alba3	D6	13415	13415	2	1	0	1	0	0	Alba3
TYmNG-Alba3	D6	53734	53734	2	1	0	1	0	0	Alba3
TYmNG-Alba3	D6	65535	65535	4	1	0	0	1	0	Alba3
TYmNG-Alba3	D6	65535	65535	5	1	1	0	1	0	Alba3
TYmNG-Alba3	D6	65535	65535	4	1	0	0	1	0	Alba3
TYmNG-Alba3	D6	10678	10678	0	0	0	0	0	0	Alba3
TYmNG-Alba3	D6	41000	41000	5	1	1	0	1	0	Alba3
TYmNG-Alba3	D6	14915	14915	2	1	0	1	0	0	Alba3
TYmNG-Alba3	D6	9125	9219	5	1	0	0	1	0	Alba3
TYmNG-Alba3	D6	36412	36412	5	1	0	1	0	0	Alba3
TYmNG-Alba3	D6	65535	65535	1	1	0	1	0	0	Alba3
TYmNG-Alba3	D6	25342	25342	3	1	0	1	0	0	Alba3
TYmNG-Alba3	D6	64628	64628	4	1	0	0	1	0	Alba3
TYmNG-Alba3	D6	55838	55838	3	1	1	0	0	0	Alba3
TYmNG-Alba3	D6	7718	7718	0	1	0	0	0	0	Alba3
TYmNG-Alba3	D6	62853	62853	3	1	0	1	0	0	Alba3
TYmNG-Alba3	D6	36549	36549	2	1	0	1	0	0	Alba3
TYmNG-Alba3	D6	64450	64450	6	1	0	0	1	0	Alba3
TYmNG-Alba3	D6	58235	58235	8	1	1	0	1	0	Alba3
TYmNG-Alba3	D6	41101	41101	5	1	0	1	0	0	Alba3
TYmNG-Alba3	D6	21450	21450	4	1	1	1	0	0	Alba3
TYmNG-Alba3	D6	65535	65535	5	1	1	0	1	0	Alba3
TYmNG-Alba3	D6	8573	8573	2	0	0	1	0	0	Alba3
TYmNG-Alba3	D6	41995	41995	4	1	0	1	0	0	Alba3
TYmNG-Alba3	D6	65535	65535	4	1	0	1	0	0	Alba3
TYmNG-Alba3	D6	19082	19082	4	0	0	1	0	0	Alba3
Alba2-TYmNG	D4	4059	8982	0	0	0	0	0	0	Alba2
Alba2-TYmNG	D4	5697	16923	0	1	0	0	0	0	Alba2
Alba2-TYmNG	D4	2756	7110	0	0	0	0	0	0	Alba2
Alba2-TYmNG	D4	4272	11668	0	1	0	0	0	0	Alba2
Alba2-TYmNG	D4	4992	18295	0	1	0	0	0	0	Alba2
Alba2-TYmNG	D4	3827	13421	0	1	0	0	0	0	Alba2
Alba2-TYmNG	D4	3118	9592	0	1	0	0	0	0	Alba2
Alba2-TYmNG	D4	5238	10422	0	1	0	0	0	0	Alba2
Alba2-TYmNG	D5	5497	15760	0	1	0	0	0	0	Alba2
Alba2-TYmNG	D5	8927	16719	0	1	0	0	0	0	Alba2
Alba2-TYmNG	D5	8524	21235	0	1	0	0	0	0	Alba2
Alba2-TYmNG	D5	9988	23943	0	1	0	0	0	0	Alba2
Alba2-TYmNG	D5	6321	14857	0	1	0	0	0	0	Alba2
Alba2-TYmNG	D5	9320	24463	0	1	0	0	0	0	Alba2
Alba2-TYmNG	D5	9057	20143	0	1	0	0	0	0	Alba2
Alba2-TYmNG	D5	8039	16587	0	1	0	0	0	0	Alba2
Alba2-TYmNG	D5	8742	19019	0	1	0	0	0	0	Alba2
Alba2-TYmNG	D6	4933	17891	1	1	0	1	0	0	Alba2
Alba2-TYmNG	D6	5101	28154	2	0	1	1	0	0	Alba2
Alba2-TYmNG	D6	4567	13901	2	0	1	1	0	0	Alba2
Alba2-TYmNG	D6	4461	12644	2	0	1	1	0	0	Alba2
Alba2-TYmNG	D6	5836	20405	1	1	0	1	0	0	Alba2
Alba2-TYmNG	D6	6239	21218	2	0	0	1	0	0	Alba2
Alba4-TYmNG	D4	3011	8487	0	0	0	0	0	0	Alba4
Alba4-TYmNG	D4	3194	8541	0	1	0	0	0	0	Alba4
Alba4-TYmNG	D4	1740	3103	0	0	0	0	0	0	Alba4
Alba4-TYmNG	D4	2310	6436	0	0	0	0	0	0	Alba4
Alba4-TYmNG	D4	1376	2777	0	0	0	0	0	0	Alba4
Alba4-TYmNG	D4	2841	4801	0	0	0	0	0	0	Alba4
Alba4-TYmNG	D4	3003	12907	0	1	0	0	0	0	Alba4
Alba4-TYmNG	D4	2934	5856	0	0	0	0	0	0	Alba4
Alba4-TYmNG	D4	2916	8149	0	1	0	0	0	0	Alba4
Alba4-TYmNG	D4	2313	3620	0	0	0	0	0	0	Alba4
Alba4-TYmNG	D4	2753	8460	0	1	0	0	0	0	Alba4
Alba4-TYmNG	D4	2510	4588	0	0	0	0	0	0	Alba4
Alba4-TYmNG	D4	2641	5420	0	0	0	0	0	0	Alba4
Alba4-TYmNG	D4	2295	4031	0	0	0	0	0	0	Alba4
Alba4-TYmNG	D4	1992	3720	0	0	0	0	0	0	Alba4
Alba4-TYmNG	D4	3528	8422	0	1	0	0	0	0	Alba4
Alba4-TYmNG	D4	2119	4816	0	0	0	0	0	0	Alba4
Alba4-TYmNG	D4	2813	5434	0	0	0	0	0	0	Alba4
Alba4-TYmNG	D4	2638	6080	0	0	0	0	0	0	Alba4
Alba4-TYmNG	D4	2898	13871	0	1	0	0	0	0	Alba4
Alba4-TYmNG	D4	2408	6121	0	0	0	0	0	0	Alba4
Alba4-TYmNG	D4	1550	2733	0	0	0	0	0	0	Alba4
Alba4-TYmNG	D4	2892	6785	0	0	0	0	0	0	Alba4
Alba4-TYmNG	D4	2903	6541	0	0	0	0	0	0	Alba4
Alba4-TYmNG	D4	2676	6066	0	0	0	0	0	0	Alba4
Alba4-TYmNG	D4	2741	6408	0	0	0	0	0	0	Alba4
Alba4-TYmNG	D4	2473	8784	0	0	0	0	0	0	Alba4
Alba4-TYmNG	D4	2614	6326	0	0	0	0	0	0	Alba4
Alba4-TYmNG	D4	3100	7740	0	1	0	0	0	0	Alba4
Alba4-TYmNG	D4	3510	15935	0	1	0	0	0	0	Alba4
Alba4-TYmNG	D4	2956	6247	0	0	0	0	0	0	Alba4
Alba4-TYmNG	D4	3508	12964	0	1	0	0	0	0	Alba4
Alba4-TYmNG	D4	3410	8184	0	1	0	0	0	0	Alba4
Alba4-TYmNG	D4	2880	6130	0	0	0	0	0	0	Alba4
Alba4-TYmNG	D4	2500	5372	0	0	0	0	0	0	Alba4
Alba4-TYmNG	D4	2496	5229	0	0	0	0	0	0	Alba4
Alba4-TYmNG	D4	3854	9649	0	1	0	0	0	0	Alba4
Alba4-TYmNG	D4	2676	8358	2	0	0	1	0	0	Alba4
Alba4-TYmNG	D4	2509	7400	2	0	0	1	0	0	Alba4
Alba4-TYmNG	D4	3738	9104	0	1	0	0	0	0	Alba4
Alba4-TYmNG	D4	3424	6882	0	0	0	0	0	0	Alba4
Alba4-TYmNG	D4	3213	11377	0	1	0	0	0	0	Alba4
Alba4-TYmNG	D4	2610	7598	0	1	0	0	0	0	Alba4
Alba4-TYmNG	D4	2264	6481	0	0	0	0	0	0	Alba4
Alba4-TYmNG	D4	4137	8246	0	1	0	0	0	0	Alba4
Alba4-TYmNG	D4	4466	15346	0	1	0	0	0	0	Alba4
Alba4-TYmNG	D4	3994	6395	0	0	0	0	0	0	Alba4
Alba4-TYmNG	D4	3629	7606	0	1	0	0	0	0	Alba4
Alba4-TYmNG	D4	3193	7253	0	0	0	0	0	0	Alba4
Alba4-TYmNG	D4	5121	10604	0	1	0	0	0	0	Alba4
Alba4-TYmNG	D4	2078	5280	0	0	0	0	0	0	Alba4
Alba4-TYmNG	D4	2425	6286	0	0	0	0	0	0	Alba4
Alba4-TYmNG	D4	3022	12217	0	1	0	0	0	0	Alba4
Alba4-TYmNG	D4	3551	5939	0	0	0	0	0	0	Alba4
Alba4-TYmNG	D4	2989	7363	0	0	0	0	0	0	Alba4
Alba4-TYmNG	D4	3454	6012	0	1	0	0	0	0	Alba4
Alba4-TYmNG	D4	2978	7233	0	1	0	0	0	0	Alba4
Alba4-TYmNG	D4	2830	10226	0	1	0	0	0	0	Alba4
Alba4-TYmNG	D4	3458	8564	0	1	0	0	0	0	Alba4
Alba4-TYmNG	D4	2663	6347	0	0	0	0	0	0	Alba4
Alba4-TYmNG	D4	2647	8642	0	0	0	0	0	0	Alba4
Alba4-TYmNG	D4	2682	6783	0	0	0	0	0	0	Alba4
Alba4-TYmNG	D4	2861	7531	0	1	0	0	0	0	Alba4
Alba4-TYmNG	D4	1920	3635	0	0	0	0	0	0	Alba4
Alba4-TYmNG	D4	2429	5532	0	0	0	0	0	0	Alba4
Alba4-TYmNG	D4	3110	9456	0	1	0	0	0	0	Alba4
Alba4-TYmNG	D4	2768	6963	0	0	0	0	0	0	Alba4
Alba4-TYmNG	D4	2218	6140	0	0	0	0	0	0	Alba4
Alba4-TYmNG	D4	3817	9337	0	1	0	0	0	0	Alba4
Alba4-TYmNG	D4	3682	10544	0	1	0	0	0	0	Alba4
Alba4-TYmNG	D4	3187	10759	0	1	0	0	0	0	Alba4
Alba4-TYmNG	D4	1852	4789	0	0	0	0	0	0	Alba4
Alba4-TYmNG	D4	2894	5325	0	0	0	0	0	0	Alba4
Alba4-TYmNG	D4	2439	5635	0	0	0	0	0	0	Alba4
Alba4-TYmNG	D4	2549	7201	0	0	0	0	0	0	Alba4
Alba4-TYmNG	D5	3380	8710	0	1	0	0	0	0	Alba4
Alba4-TYmNG	D5	4101	10259	0	1	0	0	0	0	Alba4
Alba4-TYmNG	D5	3001	10954	0	1	0	0	0	0	Alba4
Alba4-TYmNG	D5	3148	9662	0	1	0	0	0	0	Alba4
Alba4-TYmNG	D5	4002	13027	0	1	0	0	0	0	Alba4
Alba4-TYmNG	D5	4152	8636	0	1	0	0	0	0	Alba4
Alba4-TYmNG	D5	3493	13544	2	1	1	1	0	0	Alba4
Alba4-TYmNG	D5	2933	13080	0	1	0	0	0	0	Alba4
Alba4-TYmNG	D5	5016	21088	0	1	0	0	0	0	Alba4
Alba4-TYmNG	D5	3370	11876	0	1	0	0	0	0	Alba4
Alba4-TYmNG	D5	3476	9156	0	1	0	0	0	0	Alba4
Alba4-TYmNG	D5	3582	10521	0	1	0	0	0	0	Alba4
Alba4-TYmNG	D5	4822	11872	0	1	0	0	0	0	Alba4
Alba4-TYmNG	D5	2774	7238	0	1	0	0	0	0	Alba4
Alba4-TYmNG	D5	4289	11811	0	1	0	0	0	0	Alba4
Alba4-TYmNG	D5	3554	9301	0	1	0	0	0	0	Alba4
Alba4-TYmNG	D5	2149	4072	0	0	0	0	0	0	Alba4
Alba4-TYmNG	D5	4048	10612	0	1	0	0	0	0	Alba4
Alba4-TYmNG	D5	3852	10853	0	1	0	0	0	0	Alba4
Alba4-TYmNG	D5	3191	8737	0	1	0	0	0	0	Alba4
Alba4-TYmNG	D5	3705	11030	0	1	0	0	0	0	Alba4
Alba4-TYmNG	D5	5183	11318	0	1	0	0	0	0	Alba4
Alba4-TYmNG	D5	3728	11591	0	1	0	0	0	0	Alba4
Alba4-TYmNG	D5	4113	10843	0	1	0	0	0	0	Alba4
Alba4-TYmNG	D5	3623	13346	0	1	0	0	0	0	Alba4
Alba4-TYmNG	D5	3381	10552	0	1	0	0	0	0	Alba4
Alba4-TYmNG	D5	4195	15981	0	1	0	0	0	0	Alba4
Alba4-TYmNG	D5	3197	7952	0	0	0	0	0	0	Alba4
Alba4-TYmNG	D5	3265	11899	0	1	0	0	0	0	Alba4
Alba4-TYmNG	D5	3766	12310	0	1	0	0	0	0	Alba4
Alba4-TYmNG	D5	3071	10788	0	1	0	0	0	0	Alba4
Alba4-TYmNG	D5	3576	12564	0	1	0	0	0	0	Alba4
Alba4-TYmNG	D5	3246	7819	2	0	0	0	1	0	Alba4
Alba4-TYmNG	D5	3797	8667	0	1	0	0	0	0	Alba4
Alba4-TYmNG	D5	4104	9431	0	1	0	0	0	0	Alba4
Alba4-TYmNG	D5	3853	8948	0	1	0	0	0	0	Alba4
Alba4-TYmNG	D5	3034	8354	1	0	0	0	1	0	Alba4
Alba4-TYmNG	D5	4391	13940	0	1	0	0	0	0	Alba4
Alba4-TYmNG	D5	4705	13887	0	1	0	0	0	0	Alba4
Alba4-TYmNG	D5	3528	8136	0	1	0	0	0	0	Alba4
Alba4-TYmNG	D5	4010	9571	2	1	0	1	0	0	Alba4
Alba4-TYmNG	D5	3623	7472	0	1	0	0	0	0	Alba4
Alba4-TYmNG	D5	4210	11196	0	1	0	0	0	0	Alba4
Alba4-TYmNG	D5	4147	11899	0	1	0	0	0	0	Alba4
Alba4-TYmNG	D5	4162	12467	0	1	0	0	0	0	Alba4
Alba4-TYmNG	D5	3052	8424	2	1	0	1	0	0	Alba4
Alba4-TYmNG	D5	3374	10110	3	1	1	0	0	0	Alba4
Alba4-TYmNG	D5	4097	13029	3	1	1	0	1	0	Alba4
Alba4-TYmNG	D5	3272	10314	0	1	0	0	0	0	Alba4
Alba4-TYmNG	D5	3842	9903	0	1	0	0	0	0	Alba4
Alba4-TYmNG	D5	3732	9887	0	1	0	0	0	0	Alba4
Alba4-TYmNG	D5	3038	8248	0	1	0	0	0	0	Alba4
Alba4-TYmNG	D5	4388	12062	0	1	0	0	0	0	Alba4
Alba4-TYmNG	D5	3288	8265	2	1	0	1	0	0	Alba4
Alba4-TYmNG	D5	3559	9730	3	1	1	0	1	0	Alba4
Alba4-TYmNG	D5	4050	12629	3	1	1	0	1	0	Alba4
Alba4-TYmNG	D5	3327	10046	0	1	0	0	0	0	Alba4
Alba4-TYmNG	D5	3955	9982	0	1	0	0	0	0	Alba4
Alba4-TYmNG	D5	3714	10099	0	1	0	0	0	0	Alba4
Alba4-TYmNG	D5	2884	8305	0	1	0	0	0	0	Alba4
Alba4-TYmNG	D5	2921	7543	0	1	0	0	0	0	Alba4
Alba4-TYmNG	D5	3341	10982	3	0	1	1	1	0	Alba4
Alba4-TYmNG	D5	3437	5843	0	0	0	0	0	0	Alba4
Alba4-TYmNG	D5	3216	10505	0	1	0	0	0	0	Alba4
Alba4-TYmNG	D5	3216	10876	1	1	0	0	1	0	Alba4
Alba4-TYmNG	D5	2777	9794	0	1	0	0	0	0	Alba4
Alba4-TYmNG	D5	3292	10810	0	1	0	0	0	0	Alba4
Alba4-TYmNG	D5	3888	11716	0	1	0	0	0	0	Alba4
Alba4-TYmNG	D5	4130	13481	0	1	0	0	0	0	Alba4
Alba4-TYmNG	D5	3305	10911	1	0	0	0	1	0	Alba4
Alba4-TYmNG	D5	3729	12975	0	1	0	0	0	0	Alba4
Alba4-TYmNG	D6	2364	9204	3	0	0	1	0	0	Alba4
Alba4-TYmNG	D6	2948	14698	3	0	0	1	0	0	Alba4
Alba4-TYmNG	D6	2931	14857	5	0	1	0	1	0	Alba4
Alba4-TYmNG	D6	2728	15023	2	0	0	1	0	0	Alba4
Alba4-TYmNG	D6	3882	14158	8	0	1	0	1	0	Alba4
Alba4-TYmNG	D6	3779	15180	4	0	1	0	1	0	Alba4
Alba4-TYmNG	D6	2624	10406	3	0	0	1	0	0	Alba4
Alba4-TYmNG	D6	2559	7069	1	0	0	1	0	0	Alba4
Alba4-TYmNG	D6	3567	20967	4	0	1	0	0	0	Alba4
Alba4-TYmNG	D6	3438	11765	9	1	1	1	1	0	Alba4
Alba4-TYmNG	D6	2507	10541	3	0	0	1	0	0	Alba4
Alba4-TYmNG	D6	2477	9859	3	0	0	1	0	0	Alba4
Alba4-TYmNG	D6	3017	11450	6	0	0	0	1	0	Alba4
Alba4-TYmNG	D6	3237	16606	3	0	0	1	0	0	Alba4
Alba4-TYmNG	D6	4271	19695	7	0	1	1	1	0	Alba4
Alba4-TYmNG	D6	2668	15529	3	0	0	1	0	0	Alba4
Alba4-TYmNG	D6	2826	13613	4	0	0	0	1	0	Alba4
Alba4-TYmNG	D6	3288	12794	3	0	0	0	1	0	Alba4
Alba4-TYmNG	D6	3025	15260	3	0	1	0	1	0	Alba4
Alba4-TYmNG	D6	3180	12936	8	0	1	0	1	0	Alba4
Alba4-TYmNG	D6	2739	14915	2	0	0	1	0	0	Alba4
Alba4-TYmNG	D6	2845	9618	3	0	1	1	0	0	Alba4
Alba4-TYmNG	D6	2905	10850	3	0	0	1	0	0	Alba4
Alba4-TYmNG	D6	2897	10552	8	0	1	0	1	0	Alba4
Alba4-TYmNG	D6	2558	11426	3	0	0	0	1	0	Alba4
Alba4-TYmNG	D6	2740	17082	6	0	1	1	0	0	Alba4
Alba4-TYmNG	D6	2388	13009	3	0	0	1	0	0	Alba4
Alba4-TYmNG	D6	2437	11117	3	0	0	1	0	0	Alba4
Alba4-TYmNG	D6	2445	12879	3	0	0	1	0	0	Alba4
Alba4-TYmNG	D6	3221	57510	6	0	1	1	0	0	Alba4
Alba4-TYmNG	D6	3014	20182	4	0	1	0	1	0	Alba4
Alba4-TYmNG	D6	2830	12495	6	0	0	0	1	0	Alba4
Alba4-TYmNG	D6	2540	11236	3	0	0	1	0	0	Alba4
Alba4-TYmNG	D6	3091	25054	8	0	0	0	1	0	Alba4
Alba4-TYmNG	D6	3013	16069	5	0	1	0	1	0	Alba4
Alba4-TYmNG	D6	3591	19229	8	0	1	1	1	0	Alba4
Alba4-TYmNG	D6	3909	22509	6	1	0	0	1	0	Alba4
Alba4-TYmNG	D6	3076	20597	4	0	1	1	0	0	Alba4
Alba4-TYmNG	D6	2826	15511	5	0	1	0	1	0	Alba4
Alba4-TYmNG	D6	2933	14218	4	0	0	0	1	0	Alba4
Alba4-TYmNG	D6	3495	12686	10	0	1	1	1	0	Alba4
Alba4-TYmNG	D6	2473	8671	3	0	0	1	0	0	Alba4
Alba4-TYmNG	D6	2895	11437	4	0	1	0	1	0	Alba4
Alba4-TYmNG	D6	3543	13521	12	0	1	1	1	0	Alba4
Alba4-TYmNG	D6	3224	13530	6	0	1	0	1	0	Alba4
Alba4-TYmNG	D6	2932	14551	4	0	0	0	1	0	Alba4
Alba4-TYmNG	D6	3480	12318	9	0	1	0	0	0	Alba4
Alba4-TYmNG	D6	3933	15071	5	0	1	0	1	0	Alba4
Alba4-TYmNG	D6	3932	17174	7	0	1	0	1	0	Alba4
Alba4-TYmNG	D6	3420	13413	6	0	1	0	1	0	Alba4
Alba4-TYmNG	D6	3927	15327	10	1	0	0	1	0	Alba4
Alba4-TYmNG	D6	3493	14346	7	0	1	0	1	0	Alba4
Alba4-TYmNG	D6	2978	23033	4	0	1	0	0	0	Alba4
Alba4-TYmNG	D6	4260	19546	4	0	1	1	0	0	Alba4
Alba4-TYmNG	D6	3649	16767	5	0	1	0	0	0	Alba4
Alba4-TYmNG	D6	3173	20304	8	0	1	0	1	0	Alba4
Alba4-TYmNG	D6	3841	18221	6	0	1	0	1	0	Alba4
Alba4-TYmNG	D6	4230	16781	6	0	1	1	0	0	Alba4
Alba4-TYmNG	D6	4430	13115	9	0	1	0	1	0	Alba4
Alba4-TYmNG	D6	3067	15508	5	0	1	0	1	0	Alba4
Alba4-TYmNG	D6	3041	14821	7	0	0	0	1	0	Alba4
Alba4-TYmNG	D6	3674	21301	3	0	0	1	0	0	Alba4
Alba4-TYmNG	D6	2628	10951	4	0	0	1	0	0	Alba4
Alba4-TYmNG	D6	2649	15678	5	0	1	1	0	0	Alba4
Alba4-TYmNG	D6	3136	14163	6	0	1	0	1	0	Alba4
Alba4-TYmNG	D6	3059	13403	6	0	1	0	1	0	Alba4
Alba4-TYmNG	D6	3145	10725	5	0	1	0	1	0	Alba4
Alba4-TYmNG	D6	3080	15181	6	0	0	0	1	0	Alba4
Alba4-TYmNG	D6	3380	15744	5	0	0	0	1	0	Alba4
Alba4-TYmNG	D6	3174	15386	6	0	1	0	1	0	Alba4
Alba4-TYmNG	D6	3122	17688	8	0	0	0	1	0	Alba4
Alba4-TYmNG	D6	3302	16154	5	0	1	0	1	0	Alba4
Alba4-TYmNG	D6	2726	14776	3	0	0	1	0	0	Alba4
Alba4-TYmNG	D6	3875	18801	7	0	1	1	1	0	Alba4
Alba4-TYmNG	D6	3010	22130	4	0	0	1	1	0	Alba4
Alba4-TYmNG	D6	2678	14069	3	0	0	1	0	0	Alba4
TYmNG-NEK17	D4	2221	18252	0	1	0	0	0	0	NEK17
TYmNG-NEK17	D4	2485	4619	0	1	0	0	0	0	NEK17
TYmNG-NEK17	D4	2141	7427	0	1	0	0	0	0	NEK17
TYmNG-NEK17	D4	1910	4386	0	1	0	0	0	0	NEK17
TYmNG-NEK17	D4	2224	3623	0	1	0	0	0	0	NEK17
TYmNG-NEK17	D4	2217	3398	0	0	0	0	0	0	NEK17
TYmNG-NEK17	D4	2614	13415	0	1	0	0	0	0	NEK17
TYmNG-NEK17	D4	1847	4560	0	1	0	0	0	0	NEK17
TYmNG-NEK17	D4	1686	3091	0	0	0	0	0	0	NEK17
TYmNG-NEK17	D4	1951	3343	0	0	0	0	0	0	NEK17
TYmNG-NEK17	D4	1806	3726	0	0	0	0	0	0	NEK17
TYmNG-NEK17	D4	2657	4674	0	1	0	0	0	0	NEK17
TYmNG-NEK17	D4	2891	4082	0	0	0	0	0	0	NEK17
TYmNG-NEK17	D4	1855	5285	0	1	0	0	0	0	NEK17
TYmNG-NEK17	D4	2054	3487	0	0	0	0	0	0	NEK17
TYmNG-NEK17	D4	2461	8041	0	1	0	0	0	0	NEK17
TYmNG-NEK17	D4	1973	3398	0	0	0	0	0	0	NEK17
TYmNG-NEK17	D4	2127	3285	0	0	0	0	0	0	NEK17
TYmNG-NEK17	D4	2579	3934	0	0	0	0	0	0	NEK17
TYmNG-NEK17	D4	1908	3518	0	0	0	0	0	0	NEK17
TYmNG-NEK17	D5	2020	5816	0	1	0	0	0	0	NEK17
TYmNG-NEK17	D5	2363	7577	0	1	0	0	0	0	NEK17
TYmNG-NEK17	D5	2501	7312	0	1	0	0	0	0	NEK17
TYmNG-NEK17	D5	2473	6209	0	1	0	0	0	0	NEK17
TYmNG-NEK17	D5	2241	4611	0	1	0	0	0	0	NEK17
TYmNG-NEK17	D5	2274	6081	0	1	0	0	0	0	NEK17
TYmNG-NEK17	D5	2675	6220	0	1	0	0	0	0	NEK17
TYmNG-NEK17	D5	2394	5266	0	1	0	0	0	0	NEK17
TYmNG-NEK17	D5	2740	7213	0	1	0	0	0	0	NEK17
TYmNG-NEK17	D5	2092	4906	0	1	0	0	0	0	NEK17
TYmNG-NEK17	D5	2626	8591	0	1	0	0	0	0	NEK17
TYmNG-NEK17	D5	2427	4523	0	1	0	0	0	0	NEK17
TYmNG-NEK17	D5	2211	5791	0	1	0	0	0	0	NEK17
TYmNG-NEK17	D5	2382	6018	0	1	0	0	0	0	NEK17
TYmNG-NEK17	D5	2058	4684	0	1	0	0	0	0	NEK17
TYmNG-NEK17	D5	2539	5532	0	1	0	0	0	0	NEK17
TYmNG-NEK17	D5	2579	5856	0	1	0	0	0	0	NEK17
TYmNG-NEK17	D5	2368	8886	0	1	0	0	0	0	NEK17
TYmNG-NEK17	D5	2169	5604	0	1	0	0	0	0	NEK17
TYmNG-NEK17	D5	2689	7787	0	1	0	0	0	0	NEK17
TYmNG-NEK17	D5	3169	9929	0	1	0	0	0	0	NEK17
TYmNG-NEK17	D5	2496	6701	0	1	0	0	0	0	NEK17
TYmNG-NEK17	D5	2700	4902	0	1	0	0	0	0	NEK17
TYmNG-NEK17	D5	2523	7604	0	1	0	0	0	0	NEK17
TYmNG-NEK17	D5	2268	4586	0	1	0	0	0	0	NEK17
TYmNG-NEK17	D5	2162	4653	0	1	0	0	0	0	NEK17
TYmNG-NEK17	D5	2671	6364	0	1	0	0	0	0	NEK17
TYmNG-NEK17	D5	2568	6958	0	1	0	0	0	0	NEK17
TYmNG-NEK17	D5	2928	5873	0	1	0	0	0	0	NEK17
TYmNG-NEK17	D5	2988	6931	0	1	0	0	0	0	NEK17
TYmNG-NEK17	D5	2493	5311	0	1	0	0	0	0	NEK17
TYmNG-NEK17	D5	2449	6313	0	1	0	0	0	0	NEK17
TYmNG-NEK17	D5	2129	4484	0	1	0	0	0	0	NEK17
TYmNG-NEK17	D5	2738	6523	0	1	0	0	0	0	NEK17
TYmNG-NEK17	D5	2228	5376	0	1	0	0	0	0	NEK17
TYmNG-NEK17	D5	2689	6643	0	1	0	0	0	0	NEK17
TYmNG-NEK17	D5	2574	6559	0	1	0	0	0	0	NEK17
TYmNG-NEK17	D5	2218	5333	0	1	0	0	0	0	NEK17
TYmNG-NEK17	D5	2615	6471	0	1	0	0	0	0	NEK17
TYmNG-NEK17	D5	2343	5013	0	1	0	0	0	0	NEK17
TYmNG-NEK17	D5	2779	6995	0	1	0	0	0	0	NEK17
TYmNG-NEK17	D5	2499	9871	0	1	0	0	0	0	NEK17
TYmNG-NEK17	D5	2452	5898	0	1	0	0	0	0	NEK17
TYmNG-NEK17	D5	2873	8579	0	1	0	0	0	0	NEK17
TYmNG-NEK17	D5	2903	7336	0	1	0	0	0	0	NEK17
TYmNG-NEK17	D5	3662	11321	0	1	0	0	0	0	NEK17
TYmNG-NEK17	D5	2435	5616	0	1	0	0	0	0	NEK17
TYmNG-NEK17	D5	2559	4993	0	1	0	0	0	0	NEK17
TYmNG-NEK17	D5	2181	4203	0	1	0	0	0	0	NEK17
TYmNG-NEK17	D5	2378	4321	0	1	0	0	0	0	NEK17
TYmNG-NEK17	D5	2106	4805	0	1	0	0	0	0	NEK17
TYmNG-NEK17	D5	2318	4879	0	1	0	0	0	0	NEK17
TYmNG-NEK17	D5	2157	5373	0	1	0	0	0	0	NEK17
TYmNG-NEK17	D5	2684	6444	0	1	0	0	0	0	NEK17
TYmNG-NEK17	D5	2638	5573	0	1	0	0	0	0	NEK17
TYmNG-NEK17	D5	2270	4671	0	1	0	0	0	0	NEK17
TYmNG-NEK17	D5	2185	3590	0	1	0	0	0	0	NEK17
TYmNG-NEK17	D5	2816	5698	0	1	0	0	0	0	NEK17
TYmNG-NEK17	D5	2120	4098	0	1	0	0	0	0	NEK17
TYmNG-NEK17	D5	1965	3280	0	0	0	0	0	0	NEK17
TYmNG-NEK17	D5	2551	6642	0	1	0	0	0	0	NEK17
TYmNG-NEK17	D5	2106	4884	0	1	0	0	0	0	NEK17
TYmNG-NEK17	D5	2359	4817	0	1	0	0	0	0	NEK17
TYmNG-NEK17	D5	2219	4908	0	1	0	0	0	0	NEK17
TYmNG-NEK17	D5	2511	5524	0	1	0	0	0	0	NEK17
TYmNG-NEK17	D5	2875	6935	0	1	0	0	0	0	NEK17
TYmNG-NEK17	D5	2371	5004	0	1	0	0	0	0	NEK17
TYmNG-NEK17	D5	2596	7174	0	1	0	0	0	0	NEK17
TYmNG-NEK17	D5	2244	5623	0	1	0	0	0	0	NEK17
TYmNG-NEK17	D5	2331	7333	0	1	0	0	0	0	NEK17
TYmNG-NEK17	D5	2769	7840	0	1	0	0	0	0	NEK17
TYmNG-NEK17	D5	2516	6348	0	1	0	0	0	0	NEK17
TYmNG-NEK17	D5	3315	7840	0	1	0	0	0	0	NEK17
TYmNG-NEK17	D5	2871	6573	0	1	0	0	0	0	NEK17
TYmNG-NEK17	D5	2930	7070	0	1	0	0	0	0	NEK17
TYmNG-NEK17	D5	2737	6796	0	1	0	0	0	0	NEK17
TYmNG-NEK17	D6	2148	5267	0	1	0	0	0	0	NEK17
TYmNG-NEK17	D6	2160	4749	0	1	0	0	0	0	NEK17
TYmNG-NEK17	D6	2148	5171	0	1	0	0	0	0	NEK17
TYmNG-NEK17	D6	2625	7993	0	1	0	0	0	0	NEK17
TYmNG-NEK17	D6	2129	6291	0	1	0	0	0	0	NEK17
TYmNG-NEK17	D6	2515	4875	0	1	0	0	0	0	NEK17
TYmNG-NEK17	D6	2073	4488	0	1	0	0	0	0	NEK17
TYmNG-NEK17	D6	2309	6771	0	1	0	0	0	0	NEK17
TYmNG-NEK17	D6	1913	3715	0	1	0	0	0	0	NEK17
TYmNG-NEK17	D6	2003	4100	0	1	0	0	0	0	NEK17
TYmNG-NEK17	D6	1974	5510	0	1	0	0	0	0	NEK17
TYmNG-NEK17	D6	2104	5459	0	1	0	0	0	0	NEK17
TYmNG-NEK17	D6	2097	4868	0	1	0	0	0	0	NEK17
TYmNG-NEK17	D6	2469	7783	0	1	0	0	0	0	NEK17
TYmNG-NEK17	D6	2272	5204	0	1	0	0	0	0	NEK17
TYmNG-NEK17	D6	2439	4907	0	1	0	0	0	0	NEK17
TYmNG-NEK17	D6	2432	4776	0	1	0	0	0	0	NEK17
TYmNG-NEK17	D6	2248	4541	0	1	0	0	0	0	NEK17
TYmNG-NEK17	D6	2565	6540	0	1	0	0	0	0	NEK17
TYmNG-NEK17	D6	2500	6753	0	1	0	0	0	0	NEK17
TYmNG-NEK17	D6	2423	5116	0	1	0	0	0	0	NEK17
TYmNG-NEK17	D6	2186	5975	0	1	0	0	0	0	NEK17
TYmNG-NEK17	D6	2476	5589	0	1	0	0	0	0	NEK17
TYmNG-NEK17	D6	2355	4491	0	1	0	0	0	0	NEK17
TYmNG-NEK17	D6	2610	5237	0	1	0	0	0	0	NEK17
TYmNG-NEK17	D6	2229	4397	0	1	0	0	0	0	NEK17
TYmNG-NEK17	D6	2051	3343	0	1	0	0	0	0	NEK17
TYmNG-NEK17	D6	2245	4354	0	1	0	0	0	0	NEK17
TYmNG-NEK17	D6	2219	4957	0	1	0	0	0	0	NEK17
TYmNG-NEK17	D6	2371	5868	0	1	0	0	0	0	NEK17
TYmNG-NEK17	D6	2223	4138	0	1	0	0	0	0	NEK17
TYmNG-NEK17	D6	2125	4957	0	1	0	0	0	0	NEK17
TYmNG-NEK17	D6	1947	3455	0	1	0	0	0	0	NEK17
TYmNG-NEK17	D6	2299	6377	0	1	0	0	0	0	NEK17
TYmNG-NEK17	D6	2337	4539	0	1	0	0	0	0	NEK17
TYmNG-NEK17	D6	2248	6892	0	1	0	0	0	0	NEK17
TYmNG-NEK17	D6	2463	4863	0	1	0	0	0	0	NEK17
TYmNG-NEK17	D6	2359	4019	0	1	0	0	0	0	NEK17
TYmNG-NEK17	D6	2135	3559	0	1	0	0	0	0	NEK17
TYmNG-NEK17	D6	2702	5199	0	1	0	0	0	0	NEK17
TYmNG-NEK17	D6	2203	4564	0	1	0	0	0	0	NEK17
TYmNG-NEK17	D6	2317	4601	0	1	0	0	0	0	NEK17
TYmNG-NEK17	D6	1963	4022	0	1	0	0	0	0	NEK17
TYmNG-NEK17	D6	2315	5313	0	1	0	0	0	0	NEK17
TYmNG-NEK17	D6	2634	6151	0	1	0	0	0	0	NEK17
TYmNG-NEK17	D6	2550	4974	0	1	0	0	0	0	NEK17
TYmNG-NEK17	D6	2562	4535	0	1	0	0	0	0	NEK17
TYmNG-NEK17	D6	2649	5396	0	1	0	0	0	0	NEK17
TYmNG-NEK17	D6	2956	7285	0	1	0	0	0	0	NEK17
TYmNG-NEK17	D6	2067	4091	0	1	0	0	0	0	NEK17
TYmNG-NEK17	D6	2215	5080	0	1	0	0	0	0	NEK17
TYmNG-NEK17	D6	2096	4145	0	1	0	0	0	0	NEK17
TYmNG-NEK17	D6	2254	7324	0	1	0	0	0	0	NEK17
TYmNG-NEK17	D6	2117	4736	0	1	0	0	0	0	NEK17
TYmNG-NEK17	D6	2607	6873	0	1	0	0	0	0	NEK17
TYmNG-NEK17	D6	2225	4307	0	1	0	0	0	0	NEK17
TYmNG-NEK17	D6	2321	5133	0	1	0	0	0	0	NEK17
TYmNG-NEK17	D6	2290	4427	0	1	0	0	0	0	NEK17
TYmNG-NEK17	D6	2289	4940	0	1	0	0	0	0	NEK17
TYmNG-NEK17	D6	2161	3537	0	1	0	0	0	0	NEK17
TYmNG-NEK17	D6	2338	6276	0	1	0	0	0	0	NEK17
TYmNG-NEK17	D6	2613	4886	0	1	0	0	0	0	NEK17
TYmNG-NEK17	D6	2397	8013	0	1	0	0	0	0	NEK17
TYmNG-NEK17	D6	2123	4834	0	1	0	0	0	0	NEK17
TYmNG-NEK17	D6	2636	7476	0	1	0	0	0	0	NEK17
TYmNG-NEK17	D6	2458	5300	0	1	0	0	0	0	NEK17
TYmNG-NEK17	D6	2043	3796	0	1	0	0	0	0	NEK17
TYmNG-NEK17	D6	2003	4151	0	1	0	0	0	0	NEK17
TYmNG-NEK17	D6	1947	4380	0	1	0	0	0	0	NEK17
TYmNG-NEK17	D6	2226	4012	0	1	0	0	0	0	NEK17
TYmNG-NEK17	D6	2981	5371	0	1	0	0	0	0	NEK17
TYmNG-NEK17	D6	3132	9715	0	1	0	0	0	0	NEK17
TYmNG-NEK17	D6	2398	5440	0	1	0	0	0	0	NEK17
TYmNG-NEK17	D6	2711	7713	0	1	0	0	0	0	NEK17
TYmNG-NEK17	D6	2281	5769	0	1	0	0	0	0	NEK17
TYmNG-NEK17	D6	3333	7650	0	1	0	0	0	0	NEK17
TYmNG-NEK17	D6	2730	7563	0	1	0	0	0	0	NEK17
TYmNG-NEK17	D6	4431	10953	0	1	0	0	0	0	NEK17
TYmNG-NEK17	D6	2543	6565	0	1	0	0	0	0	NEK17
TYmNG-NEK17	D6	2277	5715	0	1	0	0	0	0	NEK17
TYmNG-NEK17	D6	2756	7919	0	1	0	0	0	0	NEK17
TYmNG-NEK17	D6	3225	8878	0	1	0	0	0	0	NEK17
TYmNG-NEK17	D6	2506	4518	0	1	0	0	0	0	NEK17
TYmNG-NEK17	D6	2726	7400	0	1	0	0	0	0	NEK17
TYmNG-NEK17	D6	2953	5780	0	1	0	0	0	0	NEK17
TYmNG-NEK17	D6	2329	5181	0	1	0	0	0	0	NEK17
TYmNG-NEK17	D6	2455	5068	0	1	0	0	0	0	NEK17
TYmNG-NEK17	D6	2437	7447	0	1	0	0	0	0	NEK17
TYmNG-NEK17	D6	2152	4137	0	1	0	0	0	0	NEK17
TYmNG-NEK17	D6	2401	5523	0	1	0	0	0	0	NEK17
TYmNG-NEK17	D6	2281	5200	0	1	0	0	0	0	NEK17
TYmNG-NEK17	D6	2320	4792	0	1	0	0	0	0	NEK17
TYmNG-NEK17	D6	2315	6777	0	1	0	0	0	0	NEK17
TYmNG-NEK17	D6	2482	5971	0	1	0	0	0	0	NEK17
TYmNG-NEK17	D6	2499	8036	0	1	0	0	0	0	NEK17
TYmNG-NEK17	D6	2578	5603	0	1	0	0	0	0	NEK17
TYmNG-NEK17	D6	2599	6359	0	1	0	0	0	0	NEK17
TYmNG-NEK17	D6	2461	5316	0	1	0	0	0	0	NEK17
TYmNG-NEK17	D6	2338	4739	0	1	0	0	0	0	NEK17
TYmNG-NEK17	D6	2242	6361	0	1	0	0	0	0	NEK17
TYmNG-NEK17	D6	2606	7038	0	1	0	0	0	0	NEK17
TYmNG-NEK17	D6	2486	5070	0	1	0	0	0	0	NEK17
TYmNG-NEK17	D6	2956	8091	0	1	0	0	0	0	NEK17
TYmNG-NEK17	D6	2654	6388	0	1	0	0	0	0	NEK17
TYmNG-NEK17	D6	2243	4113	0	1	0	0	0	0	NEK17
TYmNG-NEK17	D6	2334	6280	0	1	0	0	0	0	NEK17
TYmNG-NEK17	D6	2288	6416	0	1	0	0	0	0	NEK17
TYmNG-NEK17	D6	2234	5069	0	1	0	0	0	0	NEK17
TYmNG-NEK17	D6	2177	4756	0	1	0	0	0	0	NEK17
TYmNG-NEK17	D6	2602	5819	0	1	0	0	0	0	NEK17
TYmNG-NEK17	D6	2207	5145	0	1	0	0	0	0	NEK17
TYmNG-NEK17	D6	2071	4591	0	1	0	0	0	0	NEK17
TYmNG-NEK17	D6	2218	4417	0	1	0	0	0	0	NEK17
TYmNG-NEK17	D6	2669	5692	0	1	0	0	0	0	NEK17
TYmNG-NEK17	D6	2269	4104	0	1	0	0	0	0	NEK17
TYmNG-NEK17	D6	2529	4250	0	1	0	0	0	0	NEK17
TYmNG-NEK17	D6	2846	4557	0	1	0	0	0	0	NEK17
TYmNG-NEK17	D6	2876	6160	0	1	0	0	0	0	NEK17
TYmNG-NEK17	D6	2551	4813	0	1	0	0	0	0	NEK17
TYmNG-NEK17	D6	2155	4568	0	1	0	0	0	0	NEK17
TYmNG-NEK17	D6	2229	4309	0	1	0	0	0	0	NEK17
TYmNG-NEK17	D6	1963	5090	0	1	0	0	0	0	NEK17
TYmNG-NEK17	D6	2527	6604	0	1	0	0	0	0	NEK17
TYmNG-NEK17	D6	2820	7882	0	1	0	0	0	0	NEK17
TYmNG-NEK17	D6	2732	6327	0	1	0	0	0	0	NEK17
TYmNG-NEK17	D6	2456	4922	0	1	0	0	0	0	NEK17
TYmNG-NEK17	D6	2291	5052	0	1	0	0	0	0	NEK17
TYmNG-NEK17	D6	2352	5057	0	1	0	0	0	0	NEK17
TYmNG-NEK17	D6	2323	4857	0	1	0	0	0	0	NEK17
TYmNG-NEK17	D6	2201	4136	0	1	0	0	0	0	NEK17
TYmNG-NEK17	D6	2294	4096	0	1	0	0	0	0	NEK17
TYmNG-NEK17	D6	2298	4039	0	1	0	0	0	0	NEK17
TYmNG-NEK17	D6	2012	4288	0	1	0	0	0	0	NEK17
TYmNG-NEK17	D6	2335	4881	0	1	0	0	0	0	NEK17
TYmNG-NEK17	D6	1856	3669	0	1	0	0	0	0	NEK17
TYmNG-NEK17	D6	2035	6410	0	1	0	0	0	0	NEK17
TYmNG-NEK17	D6	1916	4300	0	1	0	0	0	0	NEK17
TYmNG-NEK17	D6	2082	4431	0	1	0	0	0	0	NEK17
TYmNG-NEK17	D6	1980	3808	0	1	0	0	0	0	NEK17
TYmNG-NEK17	D6	2307	7087	0	1	0	0	0	0	NEK17
TYmNG-NEK17	D6	2489	5535	0	1	0	0	0	0	NEK17
TYmNG-NEK17	D6	2299	4172	0	1	0	0	0	0	NEK17
TYmNG-NEK17	D6	2340	4359	0	1	0	0	0	0	NEK17
TYmNG-NEK17	D6	2520	4746	0	1	0	0	0	0	NEK17
TYmNG-NEK17	D6	1967	4305	0	1	0	0	0	0	NEK17
TYmNG-NEK17	D6	2267	4760	0	1	0	0	0	0	NEK17
TYmNG-NEK17	D6	2422	4634	0	1	0	0	0	0	NEK17
TYmNG-NEK17	D6	2725	5073	0	1	0	0	0	0	NEK17
TYmNG-NEK17	D6	2552	5146	0	1	0	0	0	0	NEK17
TYmNG-NEK17	D6	2138	5717	0	1	0	0	0	0	NEK17
TYmNG-NEK17	D6	2236	5146	0	1	0	0	0	0	NEK17
TYmNG-NEK17	D6	2472	5501	0	1	0	0	0	0	NEK17
TYmNG-NEK17	D6	2062	4766	0	1	0	0	0	0	NEK17
TYmNG-NEK17	D6	2332	4628	0	1	0	0	0	0	NEK17
TYmNG-NEK17	D6	2516	7567	0	1	0	0	0	0	NEK17
TYmNG-NEK17	D6	2155	4011	0	1	0	0	0	0	NEK17
TYmNG-NEK17	D6	2003	3382	0	1	0	0	0	0	NEK17
TYmNG-NEK17	D6	2131	4530	0	1	0	0	0	0	NEK17
TYmNG-NEK17	D6	2160	4377	0	1	0	0	0	0	NEK17
TYmNG-NEK17	D6	2219	5735	0	1	0	0	0	0	NEK17
TYmNG-NEK17	D6	2320	4100	0	1	0	0	0	0	NEK17
TYmNG-NEK17	D6	2114	6019	0	1	0	0	0	0	NEK17
TYmNG-NEK17	D6	2724	7274	0	1	0	0	0	0	NEK17
TYmNG-NEK17	D6	2218	5109	0	1	0	0	0	0	NEK17
TYmNG-NEK17	D6	2229	4385	0	1	0	0	0	0	NEK17
TYmNG-NEK17	D6	2584	4859	0	1	0	0	0	0	NEK17
TYmNG-NEK17	D6	2172	4720	0	1	0	0	0	0	NEK17
TYmNG-PABP2	D4	12304	58182	0	1	0	0	0	0	PABP2
TYmNG-PABP2	D4	14086	65535	0	1	0	0	0	0	PABP2
TYmNG-PABP2	D4	8148	40786	0	1	0	0	0	0	PABP2
TYmNG-PABP2	D4	9913	65535	0	1	0	0	0	0	PABP2
TYmNG-PABP2	D4	11910	65535	0	1	0	0	0	0	PABP2
TYmNG-PABP2	D4	8481	61709	0	1	0	0	0	0	PABP2
TYmNG-PABP2	D4	11523	65535	0	1	0	0	0	0	PABP2
TYmNG-PABP2	D4	8691	65535	0	1	0	0	0	0	PABP2
TYmNG-PABP2	D4	12778	65535	0	1	0	0	0	0	PABP2
TYmNG-PABP2	D4	12622	65535	0	1	0	0	0	0	PABP2
TYmNG-PABP2	D4	15466	65535	0	1	0	0	0	0	PABP2
TYmNG-PABP2	D4	10001	45826	0	1	0	0	0	0	PABP2
TYmNG-PABP2	D4	9165	42818	0	1	0	0	0	0	PABP2
TYmNG-PABP2	D5	22447	65036	0	1	0	0	0	0	PABP2
TYmNG-PABP2	D5	12902	65535	0	1	0	0	0	0	PABP2
TYmNG-PABP2	D5	20867	65535	0	1	0	0	0	0	PABP2
TYmNG-PABP2	D5	15919	65535	0	1	0	0	0	0	PABP2
TYmNG-PABP2	D5	16975	65535	0	1	0	0	0	0	PABP2
TYmNG-PABP2	D5	21985	65535	0	1	0	0	0	0	PABP2
TYmNG-PABP2	D5	20663	65535	0	1	0	0	0	0	PABP2
TYmNG-PABP2	D5	13247	57414	0	1	0	0	0	0	PABP2
TYmNG-PABP2	D5	22159	65535	0	1	0	0	0	0	PABP2
TYmNG-PABP2	D5	18916	65535	0	1	0	0	0	0	PABP2
TYmNG-PABP2	D5	20368	65535	0	1	0	0	0	0	PABP2
TYmNG-PABP2	D5	28121	65535	0	1	0	0	0	0	PABP2
TYmNG-PABP2	D5	26938	65535	0	1	0	0	0	0	PABP2
TYmNG-PABP2	D5	20548	65535	0	1	0	0	0	0	PABP2
TYmNG-PABP2	D5	17429	65535	0	1	0	0	0	0	PABP2
TYmNG-PABP2	D5	15904	65535	0	1	0	0	0	0	PABP2
TYmNG-PABP2	D5	25618	65535	0	1	0	0	0	0	PABP2
TYmNG-PABP2	D5	15038	62216	0	1	0	0	0	0	PABP2
TYmNG-PABP2	D5	12642	58362	0	1	0	0	0	0	PABP2
TYmNG-PABP2	D5	13602	62391	0	1	0	0	0	0	PABP2
TYmNG-PABP2	D5	17835	65535	0	1	0	0	0	0	PABP2
TYmNG-PABP2	D5	9753	49929	0	1	0	0	0	0	PABP2
TYmNG-PABP2	D5	10409	65535	0	1	0	0	0	0	PABP2
TYmNG-PABP2	D6	14870	54130	0	1	0	0	0	0	PABP2
TYmNG-PABP2	D6	10620	55815	0	1	0	0	0	0	PABP2
TYmNG-PABP2	D6	6510	38445	0	1	0	0	0	0	PABP2
TYmNG-PABP2	D6	5148	24183	0	1	0	0	0	0	PABP2
TYmNG-PABP2	D6	8319	46435	0	1	0	0	0	0	PABP2
TYmNG-PABP2	D6	11425	41855	0	1	0	0	0	0	PABP2
TYmNG-PABP2	D6	13317	51661	0	1	0	0	0	0	PABP2
TYmNG-PABP2	D6	7460	47224	0	1	0	0	0	0	PABP2
TYmNG-PABP2	D6	6105	29583	0	1	0	0	0	0	PABP2
TYmNG-PABP2	D6	13468	46850	0	1	0	0	0	0	PABP2
TYmNG-PABP2	D6	12222	39705	0	1	0	0	0	0	PABP2
TYmNG-PABP2	D6	13862	43519	0	1	0	0	0	0	PABP2
TYmNG-PABP2	D6	14184	50427	0	1	0	0	0	0	PABP2
TYmNG-PABP2	D6	6692	26671	0	1	0	0	0	0	PABP2
TYmNG-PABP2	D6	12355	44020	0	1	0	0	0	0	PABP2
TYmNG-PABP2	D6	5576	23073	0	1	0	0	0	0	PABP2
TYmNG-PABP2	D6	6217	25874	0	1	0	0	0	0	PABP2
TYmNG-PABP2	D6	5949	32092	0	1	0	0	0	0	PABP2
TYmNG-XRN1	D4	2526	5763	2	1	0	1	0	0	XRNA
TYmNG-XRN1	D4	2239	3581	0	0	0	0	0	0	XRNA
TYmNG-XRN1	D4	2164	3495	0	0	0	0	0	0	XRNA
TYmNG-XRN1	D4	2309	3007	0	0	0	0	0	0	XRNA
TYmNG-XRN1	D4	2141	4630	1	1	0	1	0	0	XRNA
TYmNG-XRN1	D4	1943	2604	0	0	0	0	0	0	XRNA
TYmNG-XRN1	D4	2537	3674	0	0	0	0	0	0	XRNA
TYmNG-XRN1	D4	2120	2932	0	0	0	0	0	0	XRNA
TYmNG-XRN1	D4	1894	2522	0	0	0	0	0	0	XRNA
TYmNG-XRN1	D4	2263	3609	0	0	0	0	0	0	XRNA
TYmNG-XRN1	D4	2104	2724	0	0	0	0	0	0	XRNA
TYmNG-XRN1	D4	2696	3702	0	0	0	0	0	0	XRNA
TYmNG-XRN1	D4	2299	3594	0	0	0	0	0	0	XRNA
TYmNG-XRN1	D4	2306	3450	0	0	0	0	0	0	XRNA
TYmNG-XRN1	D4	2338	3909	0	0	0	0	0	0	XRNA
TYmNG-XRN1	D4	2107	3138	0	0	0	0	0	0	XRNA
TYmNG-XRN1	D4	2479	4687	0	0	0	0	0	0	XRNA
TYmNG-XRN1	D4	2103	3471	0	0	0	0	0	0	XRNA
TYmNG-XRN1	D4	2312	3581	0	0	0	0	0	0	XRNA
TYmNG-XRN1	D4	2225	3614	0	0	0	0	0	0	XRNA
TYmNG-XRN1	D4	2221	3251	0	0	0	0	0	0	XRNA
TYmNG-XRN1	D4	2321	4210	0	0	0	0	0	0	XRNA
TYmNG-XRN1	D4	2799	4754	0	1	0	0	0	0	XRNA
TYmNG-XRN1	D4	2225	3688	0	0	0	0	0	0	XRNA
TYmNG-XRN1	D4	2147	3206	0	0	0	0	0	0	XRNA
TYmNG-XRN1	D4	2124	6590	0	1	0	0	0	0	XRNA
TYmNG-XRN1	D4	2069	3115	0	0	0	0	0	0	XRNA
TYmNG-XRN1	D4	2354	4331	0	0	0	0	0	0	XRNA
TYmNG-XRN1	D4	2683	4104	0	0	0	0	0	0	XRNA
TYmNG-XRN1	D4	2415	4403	0	1	0	0	0	0	XRNA
TYmNG-XRN1	D4	2572	3622	0	0	0	0	0	0	XRNA
TYmNG-XRN1	D4	2143	3125	0	0	0	0	0	0	XRNA
TYmNG-XRN1	D4	1940	2020	0	0	0	0	0	0	XRNA
TYmNG-XRN1	D4	2471	4474	0	0	0	0	0	0	XRNA
TYmNG-XRN1	D4	2316	4617	0	0	0	0	0	0	XRNA
TYmNG-XRN1	D4	1909	2983	0	0	0	0	0	0	XRNA
TYmNG-XRN1	D4	2092	3419	0	0	0	0	0	0	XRNA
TYmNG-XRN1	D4	2485	3651	0	0	0	0	0	0	XRNA
TYmNG-XRN1	D4	2234	3712	0	0	0	0	0	0	XRNA
TYmNG-XRN1	D4	2288	3249	0	0	0	0	0	0	XRNA
TYmNG-XRN1	D4	2704	4296	2	1	0	1	0	0	XRNA
TYmNG-XRN1	D4	2153	2740	0	0	0	0	0	0	XRNA
TYmNG-XRN1	D4	1954	2904	0	0	0	0	0	0	XRNA
TYmNG-XRN1	D4	1968	2769	0	0	0	0	0	0	XRNA
TYmNG-XRN1	D4	2064	3754	0	1	0	0	0	0	XRNA
TYmNG-XRN1	D4	2242	5768	1	1	0	1	0	0	XRNA
TYmNG-XRN1	D4	1828	2793	0	0	0	0	0	0	XRNA
TYmNG-XRN1	D4	3319	6009	0	0	0	0	0	0	XRNA
TYmNG-XRN1	D4	2362	3024	0	0	0	0	0	0	XRNA
TYmNG-XRN1	D4	2383	7877	1	0	0	1	0	0	XRNA
TYmNG-XRN1	D4	2040	4620	0	0	0	0	0	0	XRNA
TYmNG-XRN1	D4	1925	3049	0	0	0	0	0	0	XRNA
TYmNG-XRN1	D4	2203	4559	0	0	0	0	0	0	XRNA
TYmNG-XRN1	D4	2139	3736	0	0	0	0	0	0	XRNA
TYmNG-XRN1	D4	2275	4478	0	0	0	0	0	0	XRNA
TYmNG-XRN1	D4	2939	2939	0	0	0	0	0	0	XRNA
TYmNG-XRN1	D4	2117	3320	0	0	0	0	0	0	XRNA
TYmNG-XRN1	D5	2182	7493	0	1	0	0	0	0	XRNA
TYmNG-XRN1	D5	2022	5123	2	1	0	1	0	0	XRNA
TYmNG-XRN1	D5	2270	5276	0	1	0	0	0	0	XRNA
TYmNG-XRN1	D5	2208	5605	0	1	0	0	0	0	XRNA
TYmNG-XRN1	D5	2309	5160	0	1	0	0	0	0	XRNA
TYmNG-XRN1	D5	2300	6203	0	1	0	0	0	0	XRNA
TYmNG-XRN1	D5	2351	6252	0	1	0	0	0	0	XRNA
TYmNG-XRN1	D5	2164	5362	0	1	0	0	0	0	XRNA
TYmNG-XRN1	D5	2032	7447	0	1	0	0	0	0	XRNA
TYmNG-XRN1	D5	2099	5317	1	1	0	1	0	0	XRNA
TYmNG-XRN1	D5	1987	5755	0	1	0	0	0	0	XRNA
TYmNG-XRN1	D5	2242	5534	0	1	0	0	0	0	XRNA
TYmNG-XRN1	D5	2314	6573	0	1	0	0	0	0	XRNA
TYmNG-XRN1	D5	2401	6844	0	1	0	0	0	0	XRNA
TYmNG-XRN1	D5	2398	5110	0	1	0	0	0	0	XRNA
TYmNG-XRN1	D5	2434	4735	0	1	0	0	0	0	XRNA
TYmNG-XRN1	D5	2141	5118	1	1	0	1	0	0	XRNA
TYmNG-XRN1	D5	2293	4952	0	1	0	0	0	0	XRNA
TYmNG-XRN1	D5	2117	6939	1	1	0	1	0	0	XRNA
TYmNG-XRN1	D5	2003	4217	0	1	0	0	0	0	XRNA
TYmNG-XRN1	D5	2158	3889	0	1	0	0	0	0	XRNA
TYmNG-XRN1	D5	2380	4653	0	1	0	0	0	0	XRNA
TYmNG-XRN1	D5	2234	5627	0	1	0	0	0	0	XRNA
TYmNG-XRN1	D5	2324	4696	0	1	0	0	0	0	XRNA
TYmNG-XRN1	D5	2145	5783	0	1	0	0	0	0	XRNA
TYmNG-XRN1	D5	3021	6787	0	1	0	0	0	0	XRNA
TYmNG-XRN1	D5	2134	3846	0	1	0	0	0	0	XRNA
TYmNG-XRN1	D5	2429	6056	0	1	0	0	0	0	XRNA
TYmNG-XRN1	D5	2171	4944	0	1	0	0	0	0	XRNA
TYmNG-XRN1	D5	2377	4490	0	1	0	0	0	0	XRNA
TYmNG-XRN1	D5	2531	5753	0	1	0	0	0	0	XRNA
TYmNG-XRN1	D5	2050	4575	0	1	0	0	0	0	XRNA
TYmNG-XRN1	D5	2318	4308	0	1	0	0	0	0	XRNA
TYmNG-XRN1	D5	2222	4204	0	1	0	0	0	0	XRNA
TYmNG-XRN1	D5	2297	5056	0	1	0	0	0	0	XRNA
TYmNG-XRN1	D5	2634	5757	0	1	0	0	0	0	XRNA
TYmNG-XRN1	D5	2323	5340	0	1	0	0	0	0	XRNA
TYmNG-XRN1	D5	2356	4923	0	1	0	0	0	0	XRNA
TYmNG-XRN1	D5	2372	4339	0	1	0	0	0	0	XRNA
TYmNG-XRN1	D5	2375	5713	0	1	0	0	0	0	XRNA
TYmNG-XRN1	D5	2311	5175	0	1	0	0	0	0	XRNA
TYmNG-XRN1	D5	2340	5234	0	1	0	0	0	0	XRNA
TYmNG-XRN1	D5	2463	4818	0	1	0	0	0	0	XRNA
TYmNG-XRN1	D5	2726	4797	0	1	0	0	0	0	XRNA
TYmNG-XRN1	D5	2323	7866	1	1	0	1	0	0	XRNA
TYmNG-XRN1	D5	2200	5179	0	1	0	0	0	0	XRNA
TYmNG-XRN1	D5	2374	4744	0	1	0	0	0	0	XRNA
TYmNG-XRN1	D5	2384	4728	0	1	0	0	0	0	XRNA
TYmNG-XRN1	D5	2256	4190	0	1	0	0	0	0	XRNA
TYmNG-XRN1	D5	2349	5122	0	1	0	0	0	0	XRNA
TYmNG-XRN1	D5	2171	4908	1	1	1	0	0	0	XRNA
TYmNG-XRN1	D5	2227	4526	0	1	0	0	0	0	XRNA
TYmNG-XRN1	D5	1845	3523	0	1	0	0	0	0	XRNA
TYmNG-XRN1	D5	2119	4304	0	1	0	0	0	0	XRNA
TYmNG-XRN1	D5	2279	5289	0	1	0	0	0	0	XRNA
TYmNG-XRN1	D5	2390	5781	0	1	0	0	0	0	XRNA
TYmNG-XRN1	D5	2340	4200	0	1	0	0	0	0	XRNA
TYmNG-XRN1	D5	2393	4093	0	1	0	0	0	0	XRNA
TYmNG-XRN1	D5	2429	4291	0	1	0	0	0	0	XRNA
TYmNG-XRN1	D5	2333	5634	0	1	0	0	0	0	XRNA
TYmNG-XRN1	D5	2658	4497	0	1	0	0	0	0	XRNA
TYmNG-XRN1	D5	2561	6134	0	1	0	0	0	0	XRNA
TYmNG-XRN1	D5	2542	5703	0	1	0	0	0	0	XRNA
TYmNG-XRN1	D5	2550	8672	1	1	0	0	1	1	XRNA
TYmNG-XRN1	D5	2206	10989	0	1	0	0	0	0	XRNA
TYmNG-XRN1	D5	2068	4077	0	1	0	0	0	0	XRNA
TYmNG-XRN1	D5	2040	5664	0	1	0	0	0	0	XRNA
TYmNG-XRN1	D5	2042	5032	0	1	0	0	0	0	XRNA
TYmNG-XRN1	D5	2477	5440	0	1	0	0	0	0	XRNA
TYmNG-XRN1	D5	2338	5542	0	1	0	0	0	0	XRNA
TYmNG-XRN1	D5	2609	5257	0	1	0	0	0	0	XRNA
TYmNG-XRN1	D5	2475	6580	0	1	0	0	0	0	XRNA
TYmNG-XRN1	D5	2291	5088	0	1	0	0	0	0	XRNA
TYmNG-XRN1	D5	2518	6538	0	1	0	0	0	0	XRNA
TYmNG-XRN1	D5	2312	6308	0	1	0	0	0	0	XRNA
TYmNG-XRN1	D5	2184	4960	0	1	0	0	0	0	XRNA
TYmNG-XRN1	D5	2637	5871	0	1	0	0	0	0	XRNA
TYmNG-XRN1	D5	2570	5361	0	1	0	0	0	0	XRNA
TYmNG-XRN1	D5	1946	4359	0	1	0	0	0	0	XRNA
TYmNG-XRN1	D5	3011	9219	0	1	0	0	0	0	XRNA
TYmNG-XRN1	D5	2221	4326	0	1	0	0	0	0	XRNA
TYmNG-XRN1	D5	2379	6193	0	1	0	0	0	0	XRNA
TYmNG-XRN1	D5	2314	6043	0	1	0	0	0	0	XRNA
TYmNG-XRN1	D5	2211	7591	0	1	0	0	0	0	XRNA
TYmNG-XRN1	D5	2642	4608	0	1	0	0	0	0	XRNA
TYmNG-XRN1	D5	2309	4573	0	1	0	0	0	0	XRNA
TYmNG-XRN1	D5	2527	6356	0	1	0	0	0	0	XRNA
TYmNG-XRN1	D5	2355	4316	0	1	0	0	0	0	XRNA
TYmNG-XRN1	D5	2350	4580	0	1	0	0	0	0	XRNA
TYmNG-XRN1	D5	2301	5734	3	1	1	0	0	0	XRNA
TYmNG-XRN1	D5	2288	4527	0	1	0	0	0	0	XRNA
TYmNG-XRN1	D5	2439	5270	0	1	0	0	0	0	XRNA
TYmNG-XRN1	D5	2143	4631	0	1	0	0	0	0	XRNA
TYmNG-XRN1	D5	2092	3350	0	1	0	0	0	0	XRNA
TYmNG-XRN1	D5	2294	4835	0	1	0	0	0	0	XRNA
TYmNG-XRN1	D5	2522	5642	0	1	0	0	0	0	XRNA
TYmNG-XRN1	D5	2582	5063	0	1	0	0	0	0	XRNA
TYmNG-XRN1	D5	2364	5516	0	1	0	0	0	0	XRNA
TYmNG-XRN1	D5	2367	4156	0	1	0	0	0	0	XRNA
TYmNG-XRN1	D5	2598	9833	2	1	0	1	0	0	XRNA
TYmNG-XRN1	D5	2597	5446	0	1	0	0	0	0	XRNA
TYmNG-XRN1	D5	2695	11057	0	1	0	0	0	0	XRNA
TYmNG-XRN1	D5	2334	5624	1	1	0	1	0	0	XRNA
TYmNG-XRN1	D5	2357	9411	3	1	1	0	0	0	XRNA
TYmNG-XRN1	D5	2268	4885	0	1	0	0	0	0	XRNA
TYmNG-XRN1	D6	2036	4899	2	1	0	1	0	0	XRNA
TYmNG-XRN1	D6	2241	5720	2	1	0	1	0	1	XRNA
TYmNG-XRN1	D6	2088	4106	3	1	0	0	1	1	XRNA
TYmNG-XRN1	D6	1930	4356	1	0	0	0	0	1	XRNA
TYmNG-XRN1	D6	2014	3833	0	1	0	0	0	0	XRNA
TYmNG-XRN1	D6	2094	8032	1	1	0	0	0	1	XRNA
TYmNG-XRN1	D6	2659	5296	0	1	0	0	0	0	XRNA
TYmNG-XRN1	D6	2067	3404	1	1	0	0	0	1	XRNA
TYmNG-XRN1	D6	1977	3189	0	1	0	0	0	0	XRNA
TYmNG-XRN1	D6	2616	8346	0	1	0	0	0	0	XRNA
TYmNG-XRN1	D6	2132	5523	1	1	0	0	0	1	XRNA
TYmNG-XRN1	D6	2235	7160	1	1	0	0	0	1	XRNA
TYmNG-XRN1	D6	2462	9252	1	1	0	0	0	1	XRNA
TYmNG-XRN1	D6	2398	4918	4	1	1	0	1	1	XRNA
TYmNG-XRN1	D6	2205	4609	0	1	0	0	0	0	XRNA
TYmNG-XRN1	D6	2025	3720	0	1	0	0	0	0	XRNA
TYmNG-XRN1	D6	1939	7843	3	0	1	0	0	0	XRNA
TYmNG-XRN1	D6	1997	6098	1	0	0	0	1	0	XRNA
TYmNG-XRN1	D6	2117	8139	2	1	0	0	1	1	XRNA
TYmNG-XRN1	D6	2064	10123	1	1	0	1	0	0	XRNA
TYmNG-XRN1	D6	1889	3683	0	1	0	0	0	0	XRNA
TYmNG-XRN1	D6	2292	6263	5	1	0	1	1	1	XRNA
TYmNG-XRN1	D6	3092	5254	0	1	0	0	0	0	XRNA
TYmNG-XRN1	D6	2880	9252	1	1	0	0	0	1	XRNA
TYmNG-XRN1	D6	2530	9252	1	1	0	0	0	1	XRNA
TYmNG-XRN1	D6	2030	5756	1	1	0	0	0	1	XRNA
TYmNG-XRN1	D6	2255	7910	1	1	0	0	1	0	XRNA
TYmNG-XRN1	D6	2463	3259	3	1	1	0	0	0	XRNA
TYmNG-XRN1	D6	2402	7008	1	1	0	0	0	1	XRNA
TYmNG-XRN1	D6	2350	7143	3	1	0	1	0	1	XRNA
TYmNG-XRN1	D6	2343	5471	1	1	0	0	0	1	XRNA
TYmNG-XRN1	D6	2318	8312	2	1	0	0	1	1	XRNA
TYmNG-XRN1	D6	1892	8742	2	1	0	1	0	1	XRNA
TYmNG-XRN1	D6	2180	4838	1	1	0	1	0	0	XRNA
TYmNG-XRN1	D6	2429	9609	1	1	0	0	1	0	XRNA
TYmNG-XRN1	D6	2250	4659	0	1	0	0	0	0	XRNA
TYmNG-XRN1	D6	2280	5644	0	1	0	0	0	0	XRNA
TYmNG-XRN1	D6	2149	5253	1	1	0	0	0	1	XRNA
TYmNG-XRN1	D6	2060	4281	0	1	0	0	0	0	XRNA
TYmNG-XRN1	D6	1978	5771	3	0	0	0	1	1	XRNA
TYmNG-XRN1	D6	2103	5889	2	1	0	0	1	1	XRNA
TYmNG-XRN1	D6	2172	4654	3	0	1	0	0	0	XRNA
TYmNG-XRN1	D6	2828	6433	3	1	0	1	0	1	XRNA
TYmNG-XRN1	D6	1882	3881	3	0	0	0	1	1	XRNA
TYmNG-XRN1	D6	2264	4537	0	1	0	0	0	0	XRNA
TYmNG-XRN1	D6	2580	6920	1	1	1	0	0	0	XRNA
TYmNG-XRN1	D6	2360	4069	0	1	0	0	0	0	XRNA
TYmNG-XRN1	D6	2075	4930	1	1	0	0	0	1	XRNA
TYmNG-XRN1	D6	1995	5365	1	0	0	1	0	0	XRNA
TYmNG-XRN1	D6	2026	3878	2	1	0	1	0	1	XRNA
TYmNG-XRN1	D6	2281	7032	1	1	0	0	0	1	XRNA
TYmNG-XRN1	D6	2584	6977	1	1	0	0	0	1	XRNA
TYmNG-XRN1	D6	2663	8249	3	1	0	1	0	1	XRNA
TYmNG-XRN1	D6	2525	5947	1	1	0	0	0	1	XRNA
TYmNG-XRN1	D6	1993	4355	2	0	0	0	1	1	XRNA
TYmNG-XRN1	D6	2127	4787	2	0	0	0	1	1	XRNA
TYmNG-XRN1	D6	2048	3660	0	1	0	0	0	0	XRNA
TYmNG-XRN1	D6	1980	4152	2	1	0	1	0	1	XRNA
TYmNG-XRN1	D6	2289	8660	2	1	0	1	0	1	XRNA
TYmNG-XRN1	D6	2382	4520	3	1	0	0	1	0	XRNA
TYmNG-XRN1	D6	2301	4766	2	1	0	0	1	0	XRNA
TYmNG-XRN1	D6	2932	6451	2	1	0	0	1	1	XRNA
TYmNG-XRN1	D6	2977	6927	1	1	0	0	0	1	XRNA
TYmNG-XRN1	D6	2683	5172	0	1	0	0	0	0	XRNA
TYmNG-XRN1	D6	2691	4636	1	1	0	1	0	0	XRNA
TYmNG-XRN1	D6	3650	20094	0	1	0	0	0	0	XRNA
TYmNG-XRN1	D6	2183	5670	2	1	0	0	1	1	XRNA
TYmNG-XRN1	D6	2118	6801	1	0	0	0	0	1	XRNA
TYmNG-XRN1	D6	2486	14402	3	1	0	1	1	1	XRNA
TYmNG-XRN1	D6	2312	6018	4	1	0	0	1	1	XRNA
TYmNG-XRN1	D6	2364	4781	1	1	0	0	0	1	XRNA
TYmNG-XRN1	D6	2417	11301	2	1	0	1	0	1	XRNA
TYmNG-XRN1	D6	2041	7810	1	1	0	0	1	0	XRNA
TYmNG-XRN1	D6	1955	4199	0	1	0	0	0	0	XRNA
TYmNG-XRN1	D6	2191	8318	1	1	0	0	0	1	XRNA
TYmNG-XRN1	D6	2036	5912	2	0	0	0	1	1	XRNA
TYmNG-XRN1	D6	1938	3193	0	0	0	0	0	0	XRNA
TYmNG-XRN1	D6	2278	4920	1	1	0	0	0	1	XRNA
TYmNG-XRN1	D6	1990	3868	0	1	0	0	0	0	XRNA
TYmNG-XRN1	D6	2179	4359	0	1	0	0	0	0	XRNA
TYmNG-XRN1	D6	2227	4145	0	1	0	0	0	0	XRNA
TYmNG-XRN1	D6	3024	3253	0	1	0	0	0	0	XRNA
TYmNG-XRN1	D6	2208	5876	1	1	0	0	0	1	XRNA
TYmNG-XRN1	D6	2300	3877	0	1	0	0	0	0	XRNA
TYmNG-XRN1	D6	2541	4883	0	1	0	0	0	0	XRNA
TYmNG-XRN1	D6	2313	6653	2	1	0	1	0	0	XRNA
TYmNG-XRN1	D6	1952	3106	0	1	0	0	0	0	XRNA
TYmNG-XRN1	D6	1980	3023	0	1	0	0	0	0	XRNA
TYmNG-XRN1	D6	1881	3186	0	1	0	0	0	0	XRNA
TYmNG-XRN1	D6	2121	3927	1	1	0	0	0	1	XRNA
TYmNG-XRN1	D6	1888	2802	0	0	0	0	0	0	XRNA
TYmNG-XRN1	D6	1929	3151	0	1	0	0	0	0	XRNA
TYmNG-XRN1	D6	1762	3095	1	0	0	0	0	1	XRNA
TYmNG-XRN1	D6	2183	4026	1	1	0	0	0	1	XRNA
TYmNG-XRN1	D6	2367	4175	2	1	0	0	0	1	XRNA
TYmNG-XRN1	D6	2150	3074	2	0	0	1	0	1	XRNA
TYmNG-XRN1	D6	2184	6231	1	1	0	0	0	1	XRNA
TYmNG-XRN1	D6	2041	3611	3	0	0	1	0	1	XRNA
TYmNG-XRN1	D6	1946	3918	1	1	0	0	0	1	XRNA
TYmNG-XRN1	D6	2239	4350	1	0	0	0	1	0	XRNA
TYmNG-XRN1	D6	2321	4500	2	0	0	1	0	1	XRNA
TYmNG-XRN1	D6	2222	3765	1	1	0	0	0	1	XRNA
TYmNG-XRN1	D6	2467	5784	0	1	0	0	0	0	XRNA
TYmNG-XRN1	D6	2391	3767	1	1	1	0	0	0	XRNA
TYmNG-XRN1	D6	2421	4285	0	1	0	0	0	0	XRNA
TYmNG-XRN1	D6	2233	3644	0	1	0	0	0	0	XRNA
TYmNG-XRN1	D6	2405	3782	0	1	0	0	0	0	XRNA
TYmNG-XRN1	D6	2306	3702	0	1	0	0	0	0	XRNA
TYmNG-XRN1	D6	2485	3527	0	1	0	0	0	0	XRNA
TYmNG-XRN1	D6	2671	4483	4	1	1	0	1	1	XRNA
TYmNG-XRN1	D6	2130	3930	2	1	0	1	0	1	XRNA
TYmNG-XRN1	D6	2528	3614	3	1	0	1	1	0	XRNA
TYmNG-XRN1	D6	2714	5454	2	1	0	1	0	1	XRNA
TYmNG-XRN1	D6	2786	5499	1	1	0	0	0	1	XRNA
TYmNG-XRN1	D6	2512	3859	0	1	0	0	0	0	XRNA
TYmNG-XRN1	D6	1817	4962	1	0	0	1	0	0	XRNA
TYmNG-XRN1	D6	2254	6198	3	0	0	0	1	1	XRNA
TYmNG-XRN1	D6	2194	4853	3	1	0	1	0	1	XRNA
TYmNG-XRN1	D6	2229	5215	1	1	0	1	0	0	XRNA
TYmNG-XRN1	D6	2170	4791	2	1	0	0	0	1	XRNA
TYmNG-XRN1	D6	1827	4939	1	0	0	0	0	1	XRNA
TYmNG-XRN1	D6	1911	6327	1	0	0	0	1	0	XRNA
TYmNG-XRN1	D6	1902	4568	0	1	0	0	0	0	XRNA
TYmNG-XRN1	D6	1927	4102	0	1	0	0	0	0	XRNA
TYmNG-XRN1	D6	2096	18210	4	1	0	1	1	1	XRNA
TYmNG-XRN1	D6	2032	7061	5	1	1	0	1	1	XRNA
TYmNG-XRN1	D6	2152	4238	0	1	0	0	0	0	XRNA
TYmNG-XRN1	D6	2329	4728	2	1	1	0	0	0	XRNA
TYmNG-XRN1	D6	2172	4303	0	1	0	0	0	0	XRNA
TYmNG-XRN1	D6	2073	5657	1	1	0	0	0	1	XRNA
TYmNG-XRN1	D6	1951	5727	1	1	0	1	0	0	XRNA
TYmNG-XRN1	D6	1959	4684	0	1	0	0	0	0	XRNA
TYmNG-ZC3H20	D5	2341	6237	0	1	0	0	0	0	ZC3H20
TYmNG-ZC3H20	D5	1926	4810	0	1	0	0	0	0	ZC3H20
TYmNG-ZC3H20	D5	1993	3892	0	1	0	0	0	0	ZC3H20
TYmNG-ZC3H20	D5	2220	6135	0	1	0	0	0	0	ZC3H20
TYmNG-ZC3H20	D5	2551	5286	0	1	0	0	0	0	ZC3H20
TYmNG-ZC3H20	D5	2145	3224	0	1	0	0	0	0	ZC3H20
TYmNG-ZC3H20	D5	2270	6007	0	1	0	0	0	0	ZC3H20
TYmNG-ZC3H20	D5	2271	4102	0	1	0	0	0	0	ZC3H20
TYmNG-ZC3H20	D5	2593	4234	0	1	0	0	0	0	ZC3H20
TYmNG-ZC3H20	D5	1961	3636	0	1	0	0	0	0	ZC3H20
TYmNG-ZC3H20	D5	2006	4544	0	1	0	0	0	0	ZC3H20
TYmNG-ZC3H20	D5	2002	3286	0	1	0	0	0	0	ZC3H20
TYmNG-ZC3H20	D5	1852	3067	0	1	0	0	0	0	ZC3H20
TYmNG-ZC3H20	D5	2077	4403	0	1	0	0	0	0	ZC3H20
TYmNG-ZC3H20	D5	2215	5139	0	1	0	0	0	0	ZC3H20
TYmNG-ZC3H20	D5	2567	5337	0	1	0	0	0	0	ZC3H20
TYmNG-ZC3H20	D5	2055	3990	0	1	0	0	0	0	ZC3H20
TYmNG-ZC3H20	D5	2259	5744	0	1	0	0	0	0	ZC3H20
TYmNG-ZC3H20	D5	2096	4890	0	1	0	0	0	0	ZC3H20
TYmNG-ZC3H20	D5	2311	4504	0	1	0	0	0	0	ZC3H20
TYmNG-ZC3H20	D5	2427	3871	0	1	0	0	0	0	ZC3H20
TYmNG-ZC3H20	D5	2586	2756	0	1	0	0	0	0	ZC3H20
TYmNG-ZC3H20	D5	3377	6244	0	1	0	0	0	0	ZC3H20
TYmNG-ZC3H20	D5	2038	4032	0	1	0	0	0	0	ZC3H20
TYmNG-ZC3H20	D5	2496	4162	0	1	0	0	0	0	ZC3H20
TYmNG-ZC3H20	D5	2157	4420	0	1	0	0	0	0	ZC3H20
TYmNG-ZC3H20	D5	2009	4445	0	1	0	0	0	0	ZC3H20
TYmNG-ZC3H20	D5	1605	2628	0	1	0	0	0	0	ZC3H20
TYmNG-ZC3H20	D5	2356	4908	0	1	0	0	0	0	ZC3H20
TYmNG-ZC3H20	D5	1904	4199	0	1	0	0	0	0	ZC3H20
TYmNG-ZC3H20	D5	2042	4944	1	1	0	1	0	0	ZC3H20
TYmNG-ZC3H20	D5	2206	4299	0	1	0	0	0	0	ZC3H20
TYmNG-ZC3H20	D5	2313	3937	0	1	0	0	0	0	ZC3H20
TYmNG-ZC3H20	D5	2425	4422	0	1	0	0	0	0	ZC3H20
TYmNG-ZC3H20	D5	2340	6837	0	1	0	0	0	0	ZC3H20
TYmNG-ZC3H20	D5	1854	2814	0	1	0	0	0	0	ZC3H20
TYmNG-ZC3H20	D5	2333	6773	0	1	0	0	0	0	ZC3H20
TYmNG-ZC3H20	D5	2178	4954	0	1	0	0	0	0	ZC3H20
TYmNG-ZC3H20	D5	2586	4722	0	1	0	0	0	0	ZC3H20
TYmNG-ZC3H20	D5	2906	6374	0	1	0	0	0	0	ZC3H20
TYmNG-ZC3H20	D5	3143	7935	0	1	0	0	0	0	ZC3H20
TYmNG-ZC3H20	D5	2490	5346	0	1	0	0	0	0	ZC3H20
TYmNG-ZC3H20	D5	2569	4830	0	1	0	0	0	0	ZC3H20
TYmNG-ZC3H20	D5	2088	4999	0	1	0	0	0	0	ZC3H20
TYmNG-ZC3H20	D5	1882	2586	0	1	0	0	0	0	ZC3H20
TYmNG-ZC3H20	D5	1739	3582	0	1	0	0	0	0	ZC3H20
TYmNG-ZC3H20	D5	1990	4111	0	1	0	0	0	0	ZC3H20
TYmNG-ZC3H20	D5	1969	4742	0	1	0	0	0	0	ZC3H20
TYmNG-ZC3H20	D5	2547	5198	0	1	0	0	0	0	ZC3H20
TYmNG-ZC3H20	D5	2061	4537	0	1	0	0	0	0	ZC3H20
TYmNG-ZC3H20	D5	2304	6328	0	1	0	0	0	0	ZC3H20
TYmNG-ZC3H20	D5	2419	4864	0	1	0	0	0	0	ZC3H20
TYmNG-ZC3H20	D5	2212	4210	0	1	0	0	0	0	ZC3H20
TYmNG-ZC3H20	D5	2371	4580	0	1	0	0	0	0	ZC3H20
TYmNG-ZC3H20	D5	2306	5398	0	1	0	0	0	0	ZC3H20
TYmNG-ZC3H20	D5	2347	4358	0	1	0	0	0	0	ZC3H20
TYmNG-ZC3H20	D5	2207	4214	0	1	0	0	0	0	ZC3H20
TYmNG-ZC3H20	D5	2148	4188	0	1	0	0	0	0	ZC3H20
TYmNG-ZC3H20	D5	2707	4942	0	1	0	0	0	0	ZC3H20
TYmNG-ZC3H20	D5	2054	4159	0	1	0	0	0	0	ZC3H20
TYmNG-ZC3H20	D5	2273	5708	0	1	0	0	0	0	ZC3H20
TYmNG-ZC3H20	D5	2064	5703	0	1	0	0	0	0	ZC3H20
TYmNG-ZC3H20	D5	2273	4474	0	1	0	0	0	0	ZC3H20
TYmNG-ZC3H20	D5	2075	4234	0	1	0	0	0	0	ZC3H20
TYmNG-ZC3H20	D5	2733	5537	0	1	0	0	0	0	ZC3H20
TYmNG-ZC3H20	D5	2511	7015	0	1	0	0	0	0	ZC3H20
TYmNG-ZC3H20	D5	2641	7403	0	1	0	0	0	0	ZC3H20
TYmNG-ZC3H20	D5	2184	5767	0	1	0	0	0	0	ZC3H20
TYmNG-ZC3H20	D5	2400	5924	0	1	0	0	0	0	ZC3H20
TYmNG-ZC3H20	D5	2371	4341	0	1	0	0	0	0	ZC3H20
TYmNG-ZC3H20	D5	2123	4533	0	1	0	0	0	0	ZC3H20
TYmNG-ZC3H20	D5	2217	5198	0	1	0	0	0	0	ZC3H20
TYmNG-ZC3H20	D5	2415	3994	0	1	0	0	0	0	ZC3H20
TYmNG-ZC3H20	D5	2508	4349	0	1	0	0	0	0	ZC3H20
TYmNG-ZC3H20	D5	2540	5203	0	1	0	0	0	0	ZC3H20
TYmNG-ZC3H20	D5	2455	5288	0	1	0	0	0	0	ZC3H20
TYmNG-ZC3H20	D5	2291	4442	0	1	0	0	0	0	ZC3H20
TYmNG-ZC3H20	D5	2409	4489	0	1	0	0	0	0	ZC3H20
TYmNG-ZC3H20	D5	2646	5946	0	1	0	0	0	0	ZC3H20
TYmNG-ZC3H20	D5	2191	4734	0	1	0	0	0	0	ZC3H20
TYmNG-ZC3H20	D5	2396	4236	0	1	0	0	0	0	ZC3H20
TYmNG-ZC3H20	D5	2205	3246	0	1	0	0	0	0	ZC3H20
TYmNG-ZC3H20	D5	2692	5274	0	1	0	0	0	0	ZC3H20
TYmNG-ZC3H20	D5	1992	4129	0	1	0	0	0	0	ZC3H20
TYmNG-ZC3H20	D5	2275	5244	0	1	0	0	0	0	ZC3H20
TYmNG-ZC3H20	D5	2280	5244	0	1	0	0	0	0	ZC3H20
TYmNG-ZC3H20	D5	2088	5244	0	1	0	0	0	0	ZC3H20
TYmNG-ZC3H20	D5	2017	3452	0	1	0	0	0	0	ZC3H20
TYmNG-ZC3H20	D5	2229	4932	0	1	0	0	0	0	ZC3H20
TYmNG-ZC3H20	D5	2422	4938	0	1	0	0	0	0	ZC3H20
TYmNG-ZC3H20	D5	2647	5594	0	1	0	0	0	0	ZC3H20
TYmNG-ZC3H20	D5	2060	4324	0	1	0	0	0	0	ZC3H20
TYmNG-ZC3H20	D5	2388	4441	0	1	0	0	0	0	ZC3H20
TYmNG-ZC3H20	D5	3339	5971	0	1	0	0	0	0	ZC3H20
TYmNG-ZC3H20	D5	2851	7068	0	1	0	0	0	0	ZC3H20
TYmNG-ZC3H20	D5	1760	2841	0	1	0	0	0	0	ZC3H20
TYmNG-ZC3H20	D5	2318	5215	0	1	0	0	0	0	ZC3H20
TYmNG-ZC3H20	D5	1969	6524	0	1	0	0	0	0	ZC3H20
TYmNG-ZC3H20	D5	2310	4871	0	1	0	0	0	0	ZC3H20
TYmNG-ZC3H20	D5	2424	5621	0	1	0	0	0	0	ZC3H20
TYmNG-ZC3H20	D6	3035	6470	0	1	0	0	0	0	ZC3H20
TYmNG-ZC3H20	D6	3237	6215	0	1	0	0	0	0	ZC3H20
TYmNG-ZC3H20	D6	4155	12747	0	1	0	0	0	0	ZC3H20
TYmNG-ZC3H20	D6	2979	5165	0	1	0	0	0	0	ZC3H20
TYmNG-ZC3H20	D6	2971	5865	0	1	0	0	0	0	ZC3H20
TYmNG-ZC3H20	D6	3270	6655	0	1	0	0	0	0	ZC3H20
TYmNG-ZC3H20	D6	3205	7732	0	1	0	0	0	0	ZC3H20
TYmNG-ZC3H20	D6	4450	13820	0	1	0	0	0	0	ZC3H20
TYmNG-ZC3H20	D6	3037	7230	0	1	0	0	0	0	ZC3H20
TYmNG-ZC3H20	D6	3375	14811	0	1	0	0	0	0	ZC3H20
TYmNG-ZC3H20	D6	3343	6677	0	1	0	0	0	0	ZC3H20
TYmNG-ZC3H20	D6	3625	11116	0	1	0	0	0	0	ZC3H20
TYmNG-ZC3H20	D6	3093	6614	0	1	0	0	0	0	ZC3H20
TYmNG-ZC3H20	D6	3108	7443	0	1	0	0	0	0	ZC3H20
TYmNG-ZC3H20	D6	2772	5511	0	1	0	0	0	0	ZC3H20
TYmNG-ZC3H20	D6	3553	10652	0	1	0	0	0	0	ZC3H20
TYmNG-ZC3H20	D6	3701	11210	0	1	0	0	0	0	ZC3H20
TYmNG-ZC3H20	D6	3764	10543	0	1	0	0	0	0	ZC3H20
TYmNG-ZC3H20	D6	3158	6984	0	1	0	0	0	0	ZC3H20
TYmNG-ZC3H20	D6	4650	15488	0	1	0	0	0	0	ZC3H20
TYmNG-ZC3H20	D6	2745	5075	0	1	0	0	0	0	ZC3H20
TYmNG-ZC3H20	D6	3496	6645	0	1	0	0	0	0	ZC3H20
TYmNG-ZC3H20	D6	2820	5271	0	1	0	0	0	0	ZC3H20
TYmNG-ZC3H20	D6	2777	4564	0	1	0	0	0	0	ZC3H20
TYmNG-ZC3H20	D6	2273	3442	0	1	0	0	0	0	ZC3H20
TYmNG-ZC3H20	D6	3207	8782	0	1	0	0	0	0	ZC3H20
TYmNG-ZC3H20	D6	2843	5064	0	1	0	0	0	0	ZC3H20
TYmNG-ZC3H20	D6	2839	4986	0	1	0	0	0	0	ZC3H20
TYmNG-ZC3H20	D6	3029	5753	0	1	0	0	0	0	ZC3H20
TYmNG-ZC3H20	D6	3319	5755	0	1	0	0	0	0	ZC3H20
TYmNG-ZC3H20	D6	2410	4594	0	1	0	0	0	0	ZC3H20
TYmNG-ZC3H20	D6	2665	4993	0	1	0	0	0	0	ZC3H20
TYmNG-ZC3H20	D6	3184	9892	0	1	0	0	0	0	ZC3H20
TYmNG-ZC3H20	D6	3215	6193	0	1	0	0	0	0	ZC3H20
TYmNG-ZC3H20	D6	3780	11269	0	1	0	0	0	0	ZC3H20
TYmNG-ZC3H20	D6	3138	5994	0	1	0	0	0	0	ZC3H20
TYmNG-ZC3H20	D6	3168	7124	0	1	0	0	0	0	ZC3H20
TYmNG-ZC3H20	D6	3585	9616	0	1	0	0	0	0	ZC3H20
TYmNG-ZC3H20	D6	3287	8570	0	1	0	0	0	0	ZC3H20
TYmNG-ZC3H20	D6	2848	5906	0	1	0	0	0	0	ZC3H20
TYmNG-ZC3H20	D6	3479	9193	0	1	0	0	0	0	ZC3H20
TYmNG-ZC3H20	D6	3053	7902	0	1	0	0	0	0	ZC3H20
TYmNG-ZC3H20	D6	3180	8093	0	1	0	0	0	0	ZC3H20
TYmNG-ZC3H20	D6	3267	5114	0	1	0	0	0	0	ZC3H20
TYmNG-ZC3H20	D6	3122	5862	0	1	0	0	0	0	ZC3H20
TYmNG-ZC3H20	D6	2675	4597	0	1	0	0	0	0	ZC3H20
TYmNG-ZC3H20	D6	2948	5032	0	1	0	0	0	0	ZC3H20
TYmNG-ZC3H20	D6	3702	6373	0	1	0	0	0	0	ZC3H20
TYmNG-ZC3H20	D6	2302	2302	0	1	0	0	0	0	ZC3H20
TYmNG-ZC3H20	D6	2897	4827	0	1	0	0	0	0	ZC3H20
TYmNG-ZC3H20	D6	2726	4682	0	1	0	0	0	0	ZC3H20
TYmNG-ZC3H20	D6	2956	6748	0	1	0	0	0	0	ZC3H20
TYmNG-ZC3H20	D6	2834	5648	0	1	0	0	0	0	ZC3H20
TYmNG-ZC3H20	D6	3159	5488	0	1	0	0	0	0	ZC3H20
TYmNG-ZC3H20	D6	3341	6392	0	1	0	0	0	0	ZC3H20
TYmNG-ZC3H20	D6	3339	5428	0	1	0	0	0	0	ZC3H20
TYmNG-ZC3H20	D6	3452	6218	0	1	0	0	0	0	ZC3H20
TYmNG-ZC3H20	D6	2559	5218	0	1	0	0	0	0	ZC3H20
TYmNG-ZC3H20	D6	2789	5582	0	1	0	0	0	0	ZC3H20
TYmNG-ZC3H20	D6	2503	4751	0	1	0	0	0	0	ZC3H20
TYmNG-ZC3H20	D6	2711	8745	1	1	0	0	1	0	ZC3H20
TYmNG-ZC3H20	D6	2632	4216	0	1	0	0	0	0	ZC3H20
TYmNG-ZC3H20	D6	2897	4912	0	1	0	0	0	0	ZC3H20
TYmNG-ZC3H20	D6	3255	5211	0	1	0	0	0	0	ZC3H20
TYmNG-ZC3H20	D6	3258	7251	0	1	0	0	0	0	ZC3H20
TYmNG-ZC3H20	D6	3040	5495	0	1	0	0	0	0	ZC3H20
TYmNG-ZC3H20	D6	3407	4957	0	1	0	0	0	0	ZC3H20
TYmNG-ZC3H20	D6	3361	6229	0	1	0	0	0	0	ZC3H20
TYmNG-ZC3H20	D6	3612	6227	0	1	0	0	0	0	ZC3H20
TYmNG-ZC3H20	D6	3129	4790	0	1	0	0	0	0	ZC3H20
TYmNG-ZC3H20	D6	3442	6998	0	1	0	0	0	0	ZC3H20
TYmNG-ZC3H20	D6	3348	5415	0	1	0	0	0	0	ZC3H20
TYmNG-ZC3H20	D6	3365	5928	0	1	0	0	0	0	ZC3H20
TYmNG-ZC3H20	D6	2779	4778	0	1	0	0	0	0	ZC3H20
TYmNG-ZC3H20	D6	2997	5024	0	1	0	0	0	0	ZC3H20
TYmNG-ZC3H20	D6	3205	5521	0	1	0	0	0	0	ZC3H20
TYmNG-ZC3H20	D6	3448	6255	0	1	0	0	0	0	ZC3H20
TYmNG-ZC3H20	D6	3582	6463	0	1	0	0	0	0	ZC3H20
TYmNG-ZC3H20	D6	3630	6255	0	1	0	0	0	0	ZC3H20
TYmNG-ZC3H20	D6	3160	6617	0	1	0	0	0	0	ZC3H20
TYmNG-ZC3H20	D6	3635	6888	0	1	0	0	0	0	ZC3H20
TYmNG-ZC3H20	D6	3375	6364	0	1	0	0	0	0	ZC3H20
TYmNG-ZC3H20	D6	3181	5962	0	1	0	0	0	0	ZC3H20
TYmNG-ZC3H20	D6	3433	6614	0	1	0	0	0	0	ZC3H20
Apex-Alba3	D4	NA	NA	0	1	0	0	0	0	Alba3
Apex-Alba3	D4	NA	NA	0	0	0	0	0	0	Alba3
Apex-Alba3	D4	NA	NA	0	0	0	0	0	0	Alba3
Apex-Alba3	D4	NA	NA	0	1	0	0	0	0	Alba3
Apex-Alba3	D4	NA	NA	0	0	0	0	0	0	Alba3
Apex-Alba3	D4	NA	NA	0	0	0	0	0	0	Alba3
Apex-Alba3	D4	NA	NA	0	1	0	0	0	0	Alba3
Apex-Alba3	D4	NA	NA	0	0	0	0	0	0	Alba3
Apex-Alba3	D5	NA	NA	5	0	0	1	0	1	Alba3
Apex-Alba3	D5	NA	NA	2	0	0	1	0	1	Alba3
Apex-Alba3	D5	NA	NA	6	1	1	0	0	1	Alba3
Apex-Alba3	D5	NA	NA	2	0	0	1	0	0	Alba3
Apex-Alba3	D5	NA	NA	4	0	0	1	0	1	Alba3
Apex-Alba3	D5	NA	NA	2	0	0	1	0	0	Alba3
Apex-Alba3	D5	NA	NA	2	1	0	0	0	1	Alba3
TYmNG-PABP2	D5	NA	NA	0	1	0	0	0	0	PABP2
TYmNG-PABP2	D5	NA	NA	0	1	0	0	0	0	PABP2
TYmNG-PABP2	D5	NA	NA	0	1	0	0	0	0	PABP2
TYmNG-PABP2	D5	NA	NA	0	1	0	0	0	0	PABP2
TYmNG-PABP2	D5	NA	NA	0	1	0	0	0	0	PABP2
TYmNG-PABP2	D5	NA	NA	0	1	0	0	0	0	PABP2
TYmNG-PABP2	D5	NA	NA	0	1	0	0	0	0	PABP2
TYmNG-PABP2	D5	NA	NA	0	1	0	0	0	0	PABP2
TYmNG-PABP2	D5	NA	NA	0	1	0	0	0	0	PABP2
TYmNG-PABP2	D5	NA	NA	0	1	0	0	0	0	PABP2
TYmNG-PABP2	D5	NA	NA	1	1	0	0	0	1	PABP2
TYmNG-PABP2	D5	NA	NA	1	1	1	0	0	0	PABP2
TYmNG-PABP2	D5	NA	NA	0	1	0	0	0	0	PABP2

## Sheet: data figure 4b
Strain	Days	KNdistance	PAD1	TaggedProtein	Localisation
Alba3-TYmNG	D4	92	-ve	Alba3	DifCyt
Alba3-TYmNG	D5	108	-ve	Alba3	DifCyt
Alba3-TYmNG	D5	96.1379	-ve	Alba3	DifCyt
Alba3-TYmNG	D5	113	-ve	Alba3	DifCyt
Alba3-TYmNG	D5	102	+ve	Alba3	DifCyt
Alba3-TYmNG	D5	121.105	-ve	Alba3	DifCyt
Alba3-TYmNG	D5	99	-ve	Alba3	DifCyt
Alba3-TYmNG	D5	98	-ve	Alba3	DifCyt
Alba3-TYmNG	D5	106	-ve	Alba3	DifCyt
Alba3-TYmNG	D5	90	-ve	Alba3	DifCyt
Alba3-TYmNG	D5	94.1801	-ve	Alba3	DifCyt
Alba3-TYmNG	D5	80	-ve	Alba3	DifCyt
Alba3-TYmNG	D5	105	-ve	Alba3	DifCyt
Alba3-TYmNG	D5	112	-ve	Alba3	DifCyt
Alba3-TYmNG	D5	108	+ve	Alba3	DifCyt
Alba3-TYmNG	D6	107.003	+ve	Alba3	DifCyt
Alba3-TYmNG	D6	107.003	+ve	Alba3	PostNuGran
Alba3-TYmNG	D6	94	-ve	Alba3	DifCyt
Alba3-TYmNG	D6	74	-ve	Alba3	DifCyt
Alba3-TYmNG	D6	81.299	-ve	Alba3	DifCyt
Alba3-TYmNG	D6	92	-ve	Alba3	DifCyt
Alba3-TYmNG	D6	86	+ve	Alba3	DifCyt
Alba3-TYmNG	D6	86	+ve	Alba3	PostNuGran
Alba3-TYmNG	D6	99.8113	+ve	Alba3	DifCyt
Alba3-TYmNG	D6	99.8113	+ve	Alba3	PostNuGran
Alba3-TYmNG	D6	86.5425	+ve	Alba3	DifCyt
Alba3-TYmNG	D6	86.5425	+ve	Alba3	PostNuGran
Alba3-TYmNG	D6	86.5425	+ve	Alba3	GranPeriNu
Alba3-TYmNG	D6	95	-ve	Alba3	DifCyt
Alba3-TYmNG	D6	95	-ve	Alba3	PostNuGran
Alba3-TYmNG	D6	57	+ve	Alba3	DifCyt
Alba3-TYmNG	D6	98	+ve	Alba3	DifCyt
Alba3-TYmNG	D6	98	+ve	Alba3	PostNuGran
Alba3-TYmNG	D6	74.3302	+ve	Alba3	DifCyt
Alba3-TYmNG	D6	74.3302	+ve	Alba3	PostNuGran
Alba3-TYmNG	D6	92.0478	+ve	Alba3	DifCyt
Alba3-TYmNG	D6	92.0478	+ve	Alba3	PostNuGran
Alba3-TYmNG	D6	87.3664	-ve	Alba3	DifCyt
Alba3-TYmNG	D6	79.4769	+ve	Alba3	DifCyt
Alba3-TYmNG	D6	79.4769	+ve	Alba3	GranPeriNu
Alba3-TYmNG	D6	68.4664	-ve	Alba3	DifCyt
Alba3-TYmNG	D6	87.8607	-ve	Alba3	DifCyt
Alba3-TYmNG	D6	76.4044	-ve	Alba3	PostNuGran
Alba3-TYmNG	D6	99.3267	+ve	Alba3	DifCyt
Alba3-TYmNG	D6	99.3267	+ve	Alba3	PostNuGran
Alba3-TYmNG	D6	88.8105	+ve	Alba3	PostNuGran
Alba3-TYmNG	D6	72.4403	+ve	Alba3	PostNuGran
Alba3-TYmNG	D6	94	+ve	Alba3	PostNuGran
Alba3-TYmNG	D6	111	+ve	Alba3	PostNuGran
Alba3-TYmNG	D6	78.2266	+ve	Alba3	PostNuGran
PABP1-TYmNG	D4	52	+ve	PABP1	DifCyt
PABP1-TYmNG	D4	85	+ve	PABP1	DifCyt
PABP1-TYmNG	D4	18.0277	+ve	PABP1	DifCyt
PABP1-TYmNG	D4	82	+ve	PABP1	DifCyt
PABP1-TYmNG	D4	80	+ve	PABP1	DifCyt
PABP1-TYmNG	D4	97	-ve	PABP1	DifCyt
PABP1-TYmNG	D4	82	+ve	PABP1	DifCyt
PABP1-TYmNG	D4	113	+ve	PABP1	DifCyt
PABP1-TYmNG	D4	79	+ve	PABP1	DifCyt
PABP1-TYmNG	D4	104	+ve	PABP1	DifCyt
PABP1-TYmNG	D4	111	-ve	PABP1	DifCyt
PABP1-TYmNG	D4	106	+ve	PABP1	DifCyt
PABP1-TYmNG	D4	66	+ve	PABP1	DifCyt
PABP1-TYmNG	D4	110.444	-ve	PABP1	DifCyt
PABP1-TYmNG	D4	101	-ve	PABP1	DifCyt
PABP1-TYmNG	D4	88	+ve	PABP1	DifCyt
PABP1-TYmNG	D4	93	-ve	PABP1	DifCyt
PABP1-TYmNG	D4	106	-ve	PABP1	DifCyt
PABP1-TYmNG	D4	86.6492	-ve	PABP1	DifCyt
PABP1-TYmNG	D4	105	-ve	PABP1	DifCyt
PABP1-TYmNG	D4	102	+ve	PABP1	DifCyt
PABP1-TYmNG	D4	91	+ve	PABP1	DifCyt
PABP1-TYmNG	D4	89	+ve	PABP1	DifCyt
PABP1-TYmNG	D4	89	+ve	PABP1	DifCyt
PABP1-TYmNG	D4	83.0533	+ve	PABP1	DifCyt
PABP1-TYmNG	D4	73.5742	+ve	PABP1	DifCyt
PABP1-TYmNG	D4	105	-ve	PABP1	DifCyt
PABP1-TYmNG	D4	109	+ve	PABP1	DifCyt
PABP1-TYmNG	D4	105	+ve	PABP1	DifCyt
PABP1-TYmNG	D4	110	-ve	PABP1	DifCyt
PABP1-TYmNG	D4	95	-ve	PABP1	DifCyt
PABP1-TYmNG	D4	97	-ve	PABP1	DifCyt
PABP1-TYmNG	D4	75	+ve	PABP1	DifCyt
PABP1-TYmNG	D4	109	-ve	PABP1	DifCyt
PABP1-TYmNG	D4	112	-ve	PABP1	DifCyt
PABP1-TYmNG	D4	80	+ve	PABP1	DifCyt
PABP1-TYmNG	D4	76	+ve	PABP1	DifCyt
PABP1-TYmNG	D4	76	+ve	PABP1	DifCyt
PABP1-TYmNG	D4	115	+ve	PABP1	DifCyt
PABP1-TYmNG	D4	90	+ve	PABP1	DifCyt
PABP1-TYmNG	D4	98	+ve	PABP1	DifCyt
PABP1-TYmNG	D4	56	+ve	PABP1	DifCyt
PABP1-TYmNG	D4	78	+ve	PABP1	DifCyt
PABP1-TYmNG	D5	77	-ve	PABP1	DifCyt
PABP1-TYmNG	D5	83	+ve	PABP1	DifCyt
PABP1-TYmNG	D5	57	-ve	PABP1	DifCyt
PABP1-TYmNG	D5	101	+ve	PABP1	DifCyt
PABP1-TYmNG	D5	49.014	+ve	PABP1	DifCyt
PABP1-TYmNG	D5	49.392	+ve	PABP1	DifCyt
PABP1-TYmNG	D5	21.9337	+ve	PABP1	DifCyt
PABP1-TYmNG	D5	50.9137	+ve	PABP1	DifCyt
PABP1-TYmNG	D5	68.5439	+ve	PABP1	DifCyt
PABP1-TYmNG	D5	56.1475	+ve	PABP1	DifCyt
PABP1-TYmNG	D5	85.4764	+ve	PABP1	DifCyt
PABP1-TYmNG	D5	101.43	-ve	PABP1	DifCyt
PABP1-TYmNG	D5	82.7625	-ve	PABP1	DifCyt
PABP1-TYmNG	D5	17.6884	-ve	PABP1	DifCyt
PABP1-TYmNG	D5	91	+ve	PABP1	DifCyt
PABP1-TYmNG	D5	42	+ve	PABP1	DifCyt
PABP1-TYmNG	D5	69.2903	+ve	PABP1	DifCyt
PABP1-TYmNG	D5	81.2699	+ve	PABP1	DifCyt
PABP1-TYmNG	D5	70.2886	+ve	PABP1	DifCyt
PABP1-TYmNG	D5	62.244	+ve	PABP1	DifCyt
PABP1-TYmNG	D5	50.6326	+ve	PABP1	DifCyt
PABP1-TYmNG	D5	61.0033	+ve	PABP1	DifCyt
PABP1-TYmNG	D5	111.403	+ve	PABP1	DifCyt
PABP1-TYmNG	D5	23.0192	-ve	PABP1	DifCyt
PABP1-TYmNG	D5	102.855	+ve	PABP1	DifCyt
PABP1-TYmNG	D5	102	+ve	PABP1	DifCyt
PABP1-TYmNG	D5	63.3198	-ve	PABP1	DifCyt
PABP1-TYmNG	D5	35	+ve	PABP1	DifCyt
PABP1-TYmNG	D5	85.6121	+ve	PABP1	DifCyt
PABP1-TYmNG	D5	65.7332	+ve	PABP1	DifCyt
PABP1-TYmNG	D5	42	+ve	PABP1	DifCyt
PABP1-TYmNG	D5	47	+ve	PABP1	DifCyt
PABP1-TYmNG	D5	55.5756	+ve	PABP1	DifCyt
PABP1-TYmNG	D6	32	+ve	PABP1	DifCyt
PABP1-TYmNG	D6	78.8178	+ve	PABP1	DifCyt
PABP1-TYmNG	D6	15.2944	-ve	PABP1	DifCyt
PABP1-TYmNG	D6	42	+ve	PABP1	DifCyt
PABP1-TYmNG	D6	75	-ve	PABP1	DifCyt
PABP1-TYmNG	D6	54	+ve	PABP1	DifCyt
PABP1-TYmNG	D6	74	+ve	PABP1	DifCyt
PABP1-TYmNG	D6	64	-ve	PABP1	DifCyt
PABP1-TYmNG	D6	66.0046	+ve	PABP1	DifCyt
PABP1-TYmNG	D6	80.6496	+ve	PABP1	DifCyt
PABP1-TYmNG	D6	51	+ve	PABP1	DifCyt
PABP1-TYmNG	D6	71.5873	-ve	PABP1	DifCyt
PABP1-TYmNG	D6	53.5984	+ve	PABP1	DifCyt
PABP1-TYmNG	D6	22	+ve	PABP1	DifCyt
PABP1-TYmNG	D6	61.5267	+ve	PABP1	DifCyt
PABP1-TYmNG	D6	68.5052	+ve	PABP1	DifCyt
PABP1-TYmNG	D6	51	+ve	PABP1	DifCyt
PABP1-TYmNG	D6	64.0661	-ve	PABP1	DifCyt
PABP1-TYmNG	D6	20.6155	+ve	PABP1	DifCyt
PABP1-TYmNG	D6	80.8047	+ve	PABP1	DifCyt
PABP1-TYmNG	D6	73.5549	+ve	PABP1	DifCyt
PABP1-TYmNG	D6	90	+ve	PABP1	DifCyt
PABP1-TYmNG	D6	83.3538	+ve	PABP1	DifCyt
PABP1-TYmNG	D6	16.2831	+ve	PABP1	DifCyt
PABP1-TYmNG	D6	38.2749	+ve	PABP1	DifCyt
PABP1-TYmNG	D6	34	+ve	PABP1	DifCyt
PABP1-TYmNG	D6	47	+ve	PABP1	DifCyt
PABP1-TYmNG	D6	81.8321	+ve	PABP1	DifCyt
PABP1-TYmNG	D6	46.0966	+ve	PABP1	DifCyt
PABP1-TYmNG	D6	69.1836	+ve	PABP1	DifCyt
PABP1-TYmNG	D6	23.4069	+ve	PABP1	DifCyt
PABP1-TYmNG	D6	58.6966	+ve	PABP1	DifCyt
PABP1-TYmNG	D6	68.0303	+ve	PABP1	DifCyt
PABP1-TYmNG	D6	57.3106	+ve	PABP1	DifCyt
PABP1-TYmNG	D6	21.0904	+ve	PABP1	DifCyt
PABP1-TYmNG	D6	18.0277	+ve	PABP1	DifCyt
PABP1-TYmNG	D6	39.0115	+ve	PABP1	DifCyt
PABP1-TYmNG	D6	37.4414	+ve	PABP1	DifCyt
PABP1-TYmNG	D6	71.8684	+ve	PABP1	DifCyt
PABP1-TYmNG	D6	75.2898	+ve	PABP1	DifCyt
PABP1-TYmNG	D6	33.2446	+ve	PABP1	DifCyt
PABP1-TYmNG	D6	48.3355	+ve	PABP1	DifCyt
PABP1-TYmNG	D6	41.8804	+ve	PABP1	DifCyt
PABP1-TYmNG	D6	37.0537	+ve	PABP1	DifCyt
PABP1-TYmNG	D6	32.0621	+ve	PABP1	DifCyt
PABP1-TYmNG	D6	20.8772	+ve	PABP1	DifCyt
PABP1-TYmNG	D6	85.3795	+ve	PABP1	DifCyt
PABP1-TYmNG	D6	31.3837	+ve	PABP1	DifCyt
PABP1-TYmNG	D6	70.0075	+ve	PABP1	DifCyt
PABP1-TYmNG	D6	43.9352	+ve	PABP1	DifCyt
PABP1-TYmNG	D6	44.9432	+ve	PABP1	DifCyt
PABP1-TYmNG	D6	31.8877	+ve	PABP1	DifCyt
PABP1-TYmNG	D6	45.86	+ve	PABP1	DifCyt
TYmNG-Alba3	D4	92	-ve	Alba3	DifCyt
TYmNG-Alba3	D4	109.951	-ve	Alba3	DifCyt
TYmNG-Alba3	D4	99	-ve	Alba3	DifCyt
TYmNG-Alba3	D4	99	-ve	Alba3	PostNuGran
TYmNG-Alba3	D4	106.386	-ve	Alba3	DifCyt
TYmNG-Alba3	D4	108	-ve	Alba3	DifCyt
TYmNG-Alba3	D4	98	-ve	Alba3	DifCyt
TYmNG-Alba3	D4	113.387	-ve	Alba3	DifCyt
TYmNG-Alba3	D4	97	-ve	Alba3	DifCyt
TYmNG-Alba3	D4	86	-ve	Alba3	DifCyt
TYmNG-Alba3	D4	86	-ve	Alba3	DifCyt
TYmNG-Alba3	D4	85	-ve	Alba3	DifCyt
TYmNG-Alba3	D4	93	-ve	Alba3	PostNuGran
TYmNG-Alba3	D4	92	-ve	Alba3	DifCyt
TYmNG-Alba3	D4	91	-ve	Alba3	PostNuGran
TYmNG-Alba3	D4	110	-ve	Alba3	DifCyt
TYmNG-Alba3	D4	110	-ve	Alba3	PostNuGran
TYmNG-Alba3	D4	89	-ve	Alba3	DifCyt
TYmNG-Alba3	D4	89	-ve	Alba3	PostNuGran
TYmNG-Alba3	D4	87	-ve	Alba3	DifCyt
TYmNG-Alba3	D4	87	-ve	Alba3	PostNuGran
TYmNG-Alba3	D4	105	+ve	Alba3	DifCyt
TYmNG-Alba3	D4	105	+ve	Alba3	PostNuGran
TYmNG-Alba3	D4	108	-ve	Alba3	DifCyt
TYmNG-Alba3	D4	108	-ve	Alba3	PostNuGran
TYmNG-Alba3	D4	99.0419	-ve	Alba3	DifCyt
TYmNG-Alba3	D4	99	-ve	Alba3	DifCyt
TYmNG-Alba3	D4	102.048	-ve	Alba3	DifCyt
TYmNG-Alba3	D4	114.117	-ve	Alba3	PostNuGran
TYmNG-Alba3	D4	105	-ve	Alba3	DifCyt
TYmNG-Alba3	D4	91	-ve	Alba3	DifCyt
TYmNG-Alba3	D4	104	-ve	Alba3	DifCyt
TYmNG-Alba3	D4	98	-ve	Alba3	PostNuGran
TYmNG-Alba3	D4	107	-ve	Alba3	STURN
TYmNG-Alba3	D4	104.797	-ve	Alba3	PostNuGran
TYmNG-Alba3	D4	102	-ve	Alba3	PostNuGran
TYmNG-Alba3	D4	82.7211	-ve	Alba3	DifCyt
TYmNG-Alba3	D4	80	-ve	Alba3	DifCyt
TYmNG-Alba3	D4	96.8945	-ve	Alba3	DifCyt
TYmNG-Alba3	D4	103	-ve	Alba3	DifCyt
TYmNG-Alba3	D4	92	+ve	Alba3	DifCyt
TYmNG-Alba3	D4	92	+ve	Alba3	PostNuGran
TYmNG-Alba3	D4	106	-ve	Alba3	DifCyt
TYmNG-Alba3	D4	78.7268	+ve	Alba3	DifCyt
TYmNG-Alba3	D4	110	-ve	Alba3	DifCyt
TYmNG-Alba3	D4	97	-ve	Alba3	DifCyt
TYmNG-Alba3	D4	107	+ve	Alba3	DifCyt
TYmNG-Alba3	D4	107	+ve	Alba3	PostNuGran
TYmNG-Alba3	D5	111	-ve	Alba3	DifCyt
TYmNG-Alba3	D5	111	-ve	Alba3	PostNuGran
TYmNG-Alba3	D5	101	+ve	Alba3	DifCyt
TYmNG-Alba3	D5	108	+ve	Alba3	DifCyt
TYmNG-Alba3	D5	108	+ve	Alba3	PostNuGran
TYmNG-Alba3	D5	63	+ve	Alba3	DifCyt
TYmNG-Alba3	D5	63	+ve	Alba3	GranPeriNu
TYmNG-Alba3	D5	99	+ve	Alba3	DifCyt
TYmNG-Alba3	D5	99	+ve	Alba3	PostNuGran
TYmNG-Alba3	D5	78.4261	+ve	Alba3	DifCyt
TYmNG-Alba3	D5	78.4261	+ve	Alba3	PostNuGran
TYmNG-Alba3	D5	95	+ve	Alba3	DifCyt
TYmNG-Alba3	D5	95	+ve	Alba3	PostNuGran
TYmNG-Alba3	D5	95	+ve	Alba3	GranPeriNu
TYmNG-Alba3	D5	106	-ve	Alba3	DifCyt
TYmNG-Alba3	D5	105	-ve	Alba3	DifCyt
TYmNG-Alba3	D5	91	-ve	Alba3	DifCyt
TYmNG-Alba3	D5	111	+ve	Alba3	DifCyt
TYmNG-Alba3	D5	111	+ve	Alba3	PostNuGran
TYmNG-Alba3	D5	13.6022	+ve	Alba3	DifCyt
TYmNG-Alba3	D5	108	-ve	Alba3	DifCyt
TYmNG-Alba3	D5	108	-ve	Alba3	PostNuGran
TYmNG-Alba3	D5	94	+ve	Alba3	DifCyt
TYmNG-Alba3	D5	94	+ve	Alba3	PostNuGran
TYmNG-Alba3	D5	86	-ve	Alba3	DifCyt
TYmNG-Alba3	D5	43	-ve	Alba3	DifCyt
TYmNG-Alba3	D5	105	+ve	Alba3	DifCyt
TYmNG-Alba3	D5	78	-ve	Alba3	DifCyt
TYmNG-Alba3	D5	98	+ve	Alba3	DifCyt
TYmNG-Alba3	D5	98	+ve	Alba3	PostNuGran
TYmNG-Alba3	D5	92.3418	-ve	Alba3	PostNuGran
TYmNG-Alba3	D5	102.564	+ve	Alba3	DifCyt
TYmNG-Alba3	D5	102.564	+ve	Alba3	PostNuGran
TYmNG-Alba3	D5	95.9066	-ve	Alba3	PostNuGran
TYmNG-Alba3	D5	98.8701	-ve	Alba3	DifCyt
TYmNG-Alba3	D5	110.381	+ve	Alba3	DifCyt
TYmNG-Alba3	D5	85	+ve	Alba3	DifCyt
TYmNG-Alba3	D5	85	+ve	Alba3	PostNuGran
TYmNG-Alba3	D5	83	+ve	Alba3	DifCyt
TYmNG-Alba3	D5	83	+ve	Alba3	PostNuGran
TYmNG-Alba3	D5	45	+ve	Alba3	DifCyt
TYmNG-Alba3	D5	45	+ve	Alba3	AntNuGran
TYmNG-Alba3	D5	86	+ve	Alba3	DifCyt
TYmNG-Alba3	D5	86	+ve	Alba3	PostNuGran
TYmNG-Alba3	D5	75	+ve	Alba3	DifCyt
TYmNG-Alba3	D5	75	+ve	Alba3	PostNuGran
TYmNG-Alba3	D5	99	-ve	Alba3	DifCyt
TYmNG-Alba3	D5	77.4812	+ve	Alba3	DifCyt
TYmNG-Alba3	D5	77.4812	+ve	Alba3	GranPeriNu
TYmNG-Alba3	D5	94	+ve	Alba3	DifCyt
TYmNG-Alba3	D5	94	+ve	Alba3	PostNuGran
TYmNG-Alba3	D5	101	-ve	Alba3	DifCyt
TYmNG-Alba3	D5	101	-ve	Alba3	PostNuGran
TYmNG-Alba3	D6	80.0582	-ve	Alba3	PostNuGran
TYmNG-Alba3	D6	41.3047	+ve	Alba3	DifCyt
TYmNG-Alba3	D6	41.3047	+ve	Alba3	GranPeriNu
TYmNG-Alba3	D6	51.6255	+ve	Alba3	DifCyt
TYmNG-Alba3	D6	51.6255	+ve	Alba3	AntNuGran
TYmNG-Alba3	D6	73.8305	+ve	Alba3	DifCyt
TYmNG-Alba3	D6	73.8305	+ve	Alba3	PostNuGran
TYmNG-Alba3	D6	59.4423	+ve	Alba3	DifCyt
TYmNG-Alba3	D6	59.4423	+ve	Alba3	GranPeriNu
TYmNG-Alba3	D6	105.699	-ve	Alba3	DifCyt
TYmNG-Alba3	D6	105.699	-ve	Alba3	PostNuGran
TYmNG-Alba3	D6	34.48	+ve	Alba3	DifCyt
TYmNG-Alba3	D6	34.48	+ve	Alba3	PostNuGran
TYmNG-Alba3	D6	34.48	+ve	Alba3	GranPeriNu
TYmNG-Alba3	D6	34.48	+ve	Alba3	AntNuGran
TYmNG-Alba3	D6	84.1814	+ve	Alba3	DifCyt
TYmNG-Alba3	D6	84.1814	+ve	Alba3	PostNuGran
TYmNG-Alba3	D6	84.1814	+ve	Alba3	GranPeriNu
TYmNG-Alba3	D6	90.0655	-ve	Alba3	DifCyt
TYmNG-Alba3	D6	90.0655	-ve	Alba3	PostNuGran
TYmNG-Alba3	D6	50.1652	+ve	Alba3	DifCyt
TYmNG-Alba3	D6	50.1652	+ve	Alba3	GranPeriNu
TYmNG-Alba3	D6	50.1652	+ve	Alba3	AntNuGran
TYmNG-Alba3	D6	101	+ve	Alba3	PostNuGran
TYmNG-Alba3	D6	26.9251	+ve	Alba3	DifCyt
TYmNG-Alba3	D6	26.9251	+ve	Alba3	AntNuGran
TYmNG-Alba3	D6	107.074	-ve	Alba3	PostNuGran
TYmNG-Alba3	D6	35	+ve	Alba3	DifCyt
TYmNG-Alba3	D6	35	+ve	Alba3	GranPeriNu
TYmNG-Alba3	D6	35	+ve	Alba3	AntNuGran
TYmNG-Alba3	D6	57.9821	+ve	Alba3	DifCyt
TYmNG-Alba3	D6	57.9821	+ve	Alba3	GranPeriNu
TYmNG-Alba3	D6	57.9821	+ve	Alba3	AntNuGran
TYmNG-Alba3	D6	102.392	+ve	Alba3	PostNuGran
TYmNG-Alba3	D6	42.2968	+ve	Alba3	DifCyt
TYmNG-Alba3	D6	42.2968	+ve	Alba3	GranPeriNu
TYmNG-Alba3	D6	42.2968	+ve	Alba3	AntNuGran
TYmNG-Alba3	D6	72.542	-ve	Alba3	DifCyt
TYmNG-Alba3	D6	72.542	-ve	Alba3	PostNuGran
TYmNG-Alba3	D6	63.0501	+ve	Alba3	DifCyt
TYmNG-Alba3	D6	63.0501	+ve	Alba3	GranPeriNu
TYmNG-Alba3	D6	44.9254	+ve	Alba3	DifCyt
TYmNG-Alba3	D6	44.9254	+ve	Alba3	AntNuGran
TYmNG-Alba3	D6	29	+ve	Alba3	DifCyt
TYmNG-Alba3	D6	29	+ve	Alba3	AntNuGran
TYmNG-Alba3	D6	100.889	-ve	Alba3	DifCyt
TYmNG-Alba3	D6	74	+ve	Alba3	DifCyt
TYmNG-Alba3	D6	74	+ve	Alba3	PostNuGran
TYmNG-Alba3	D6	43	+ve	Alba3	DifCyt
TYmNG-Alba3	D6	43	+ve	Alba3	GranPeriNu
TYmNG-Alba3	D6	43	+ve	Alba3	AntNuGran
TYmNG-Alba3	D6	15.6208	+ve	Alba3	DifCyt
TYmNG-Alba3	D6	15.6208	+ve	Alba3	AntNuGran
TYmNG-Alba3	D6	34.2051	+ve	Alba3	DifCyt
TYmNG-Alba3	D6	34.2051	+ve	Alba3	AntNuGran
TYmNG-Alba3	D6	41	+ve	Alba3	DifCyt
TYmNG-Alba3	D6	41	+ve	Alba3	GranPeriNu
TYmNG-Alba3	D6	41	+ve	Alba3	AntNuGran
TYmNG-Alba3	D6	84	-ve	Alba3	PostNuGran
TYmNG-Alba3	D6	77	-ve	Alba3	PostNuGran
TYmNG-Alba3	D6	94	-ve	Alba3	DifCyt
TYmNG-Alba3	D6	94	-ve	Alba3	PostNuGran
TYmNG-Alba3	D6	59	+ve	Alba3	DifCyt
TYmNG-Alba3	D6	59	+ve	Alba3	GranPeriNu
TYmNG-Alba3	D6	59	+ve	Alba3	AntNuGran
TYmNG-Alba3	D6	65.5412	+ve	Alba3	DifCyt
TYmNG-Alba3	D6	65.5412	+ve	Alba3	PostNuGran
TYmNG-Alba3	D6	89.8937	+ve	Alba3	DifCyt
TYmNG-Alba3	D6	89.8937	+ve	Alba3	PostNuGran
TYmNG-Alba3	D6	48	+ve	Alba3	DifCyt
TYmNG-Alba3	D6	48	+ve	Alba3	AntNuGran
TYmNG-Alba3	D6	81.089	+ve	Alba3	DifCyt
TYmNG-Alba3	D6	81.089	+ve	Alba3	PostNuGran
TYmNG-Alba3	D6	37	+ve	Alba3	DifCyt
TYmNG-Alba3	D6	37	+ve	Alba3	GranPeriNu
TYmNG-Alba3	D6	37	+ve	Alba3	AntNuGran
TYmNG-Alba3	D6	85.0833	+ve	Alba3	DifCyt
TYmNG-Alba3	D6	85.0833	+ve	Alba3	PostNuGran
TYmNG-Alba3	D6	38.208	+ve	Alba3	DifCyt
TYmNG-Alba3	D6	38.208	+ve	Alba3	AntNuGran
TYmNG-Alba3	D6	81.905	+ve	Alba3	DifCyt
TYmNG-Alba3	D6	81.905	+ve	Alba3	PostNuGran
TYmNG-Alba3	D6	81.0031	+ve	Alba3	DifCyt
TYmNG-Alba3	D6	81.0031	+ve	Alba3	PostNuGran
TYmNG-Alba3	D6	62.0193	+ve	Alba3	DifCyt
TYmNG-Alba3	D6	62.0193	+ve	Alba3	PostNuGran
TYmNG-Alba3	D6	42.1079	+ve	Alba3	DifCyt
TYmNG-Alba3	D6	42.1079	+ve	Alba3	AntNuGran
TYmNG-Alba3	D6	34.2051	+ve	Alba3	DifCyt
TYmNG-Alba3	D6	34.2051	+ve	Alba3	GranPeriNu
TYmNG-Alba3	D6	34.2051	+ve	Alba3	AntNuGran
TYmNG-Alba3	D6	34	+ve	Alba3	DifCyt
TYmNG-Alba3	D6	34	+ve	Alba3	AntNuGran
TYmNG-Alba3	D6	49.6498	+ve	Alba3	DifCyt
TYmNG-Alba3	D6	49.6498	+ve	Alba3	GranPeriNu
TYmNG-Alba3	D6	49.6498	+ve	Alba3	AntNuGran
TYmNG-Alba3	D6	78	+ve	Alba3	DifCyt
TYmNG-Alba3	D6	78	+ve	Alba3	PostNuGran
TYmNG-Alba3	D6	17.8885	+ve	Alba3	DifCyt
TYmNG-Alba3	D6	17.8885	+ve	Alba3	AntNuGran
TYmNG-Alba3	D6	79.1133	+ve	Alba3	DifCyt
TYmNG-Alba3	D6	79.1133	+ve	Alba3	PostNuGran
TYmNG-Alba3	D6	59.3135	+ve	Alba3	DifCyt
TYmNG-Alba3	D6	59.3135	+ve	Alba3	PostNuGran
TYmNG-Alba3	D6	85.8134	+ve	Alba3	DifCyt
TYmNG-Alba3	D6	85.8134	+ve	Alba3	PostNuGran
TYmNG-Alba3	D6	49.7357	+ve	Alba3	DifCyt
TYmNG-Alba3	D6	49.7357	+ve	Alba3	AntNuGran
TYmNG-Alba3	D6	54	+ve	Alba3	DifCyt
TYmNG-Alba3	D6	54	+ve	Alba3	GranPeriNu
TYmNG-Alba3	D6	80.23	-ve	Alba3	DifCyt
TYmNG-Alba3	D6	79.1992	+ve	Alba3	DifCyt
TYmNG-Alba3	D6	79.1992	+ve	Alba3	PostNuGran
TYmNG-Alba3	D6	87.3167	+ve	Alba3	DifCyt
TYmNG-Alba3	D6	87.3167	+ve	Alba3	PostNuGran
TYmNG-Alba3	D6	39.5609	+ve	Alba3	DifCyt
TYmNG-Alba3	D6	39.5609	+ve	Alba3	AntNuGran
TYmNG-Alba3	D6	42.2023	+ve	Alba3	DifCyt
TYmNG-Alba3	D6	42.2023	+ve	Alba3	GranPeriNu
TYmNG-Alba3	D6	42.2023	+ve	Alba3	AntNuGran
TYmNG-Alba3	D6	70	+ve	Alba3	DifCyt
TYmNG-Alba3	D6	70	+ve	Alba3	PostNuGran
TYmNG-Alba3	D6	86.3718	+ve	Alba3	DifCyt
TYmNG-Alba3	D6	86.3718	+ve	Alba3	PostNuGran
TYmNG-Alba3	D6	86.3718	+ve	Alba3	GranPeriNu
TYmNG-Alba3	D6	48.7479	+ve	Alba3	DifCyt
TYmNG-Alba3	D6	48.7479	+ve	Alba3	GranPeriNu
TYmNG-Alba3	D6	48.7479	+ve	Alba3	AntNuGran
TYmNG-Alba3	D6	70	-ve	Alba3	PostNuGran
TYmNG-Alba3	D6	89	+ve	Alba3	DifCyt
TYmNG-Alba3	D6	89	+ve	Alba3	PostNuGran
TYmNG-Alba3	D6	74	+ve	Alba3	DifCyt
TYmNG-Alba3	D6	74	+ve	Alba3	PostNuGran
TYmNG-Alba3	D6	105.656	+ve	Alba3	PostNuGran
Alba2-TYmNG	D4	75.6872	-ve	Alba2	DifCyt
Alba2-TYmNG	D4	102	-ve	Alba2	DifCyt
Alba2-TYmNG	D4	101	-ve	Alba2	DifCyt
Alba2-TYmNG	D4	91	-ve	Alba2	DifCyt
Alba2-TYmNG	D4	88	-ve	Alba2	DifCyt
Alba2-TYmNG	D4	92	-ve	Alba2	DifCyt
Alba2-TYmNG	D5	90	+ve	Alba2	DifCyt
Alba2-TYmNG	D5	93	-ve	Alba2	DifCyt
Alba2-TYmNG	D5	96	-ve	Alba2	DifCyt
Alba2-TYmNG	D5	98	-ve	Alba2	DifCyt
Alba2-TYmNG	D5	89	-ve	Alba2	DifCyt
Alba2-TYmNG	D5	98.0861	-ve	Alba2	DifCyt
Alba2-TYmNG	D5	101	-ve	Alba2	DifCyt
Alba2-TYmNG	D5	91	-ve	Alba2	DifCyt
Alba2-TYmNG	D5	85	-ve	Alba2	DifCyt
Alba2-TYmNG	D6	53	+ve	Alba2	DifCyt
Alba2-TYmNG	D6	53	+ve	Alba2	PostNuGran
Alba2-TYmNG	D6	63	+ve	Alba2	PostNuGran
Alba2-TYmNG	D6	63	+ve	Alba2	GranPeriNu
Alba2-TYmNG	D6	58.6966	+ve	Alba2	PostNuGran
Alba2-TYmNG	D6	58.6966	+ve	Alba2	GranPeriNu
Alba2-TYmNG	D6	24.0369	+ve	Alba2	PostNuGran
Alba2-TYmNG	D6	24.0369	+ve	Alba2	GranPeriNu
Alba2-TYmNG	D6	91	-ve	Alba2	DifCyt
Alba2-TYmNG	D6	91	-ve	Alba2	PostNuGran
Alba2-TYmNG	D6	118	+ve	Alba2	PostNuGran
Alba4-TYmNG	D4	94.8101	-ve	Alba4	DifCyt
Alba4-TYmNG	D4	21.0032	+ve	Alba4	DifCyt
Alba4-TYmNG	D4	99	-ve	Alba4	DifCyt
Alba4-TYmNG	D4	98	-ve	Alba4	DifCyt
Alba4-TYmNG	D4	88	-ve	Alba4	DifCyt
Alba4-TYmNG	D4	90	-ve	Alba4	DifCyt
Alba4-TYmNG	D4	66	+ve	Alba4	DifCyt
Alba4-TYmNG	D4	109	-ve	Alba4	DifCyt
Alba4-TYmNG	D4	84	-ve	Alba4	DifCyt
Alba4-TYmNG	D4	96	-ve	Alba4	DifCyt
Alba4-TYmNG	D4	101.081	-ve	Alba4	DifCyt
Alba4-TYmNG	D4	103	+ve	Alba4	PostNuGran
Alba4-TYmNG	D4	92	-ve	Alba4	PostNuGran
Alba4-TYmNG	D4	95	+ve	Alba4	DifCyt
Alba4-TYmNG	D4	93	-ve	Alba4	DifCyt
Alba4-TYmNG	D4	99	-ve	Alba4	DifCyt
Alba4-TYmNG	D4	110.143	-ve	Alba4	DifCyt
Alba4-TYmNG	D4	88	-ve	Alba4	DifCyt
Alba4-TYmNG	D4	64	+ve	Alba4	DifCyt
Alba4-TYmNG	D4	90	-ve	Alba4	DifCyt
Alba4-TYmNG	D4	96	-ve	Alba4	DifCyt
Alba4-TYmNG	D4	84	-ve	Alba4	DifCyt
Alba4-TYmNG	D4	110	-ve	Alba4	DifCyt
Alba4-TYmNG	D4	85	-ve	Alba4	DifCyt
Alba4-TYmNG	D4	82.0259	-ve	Alba4	DifCyt
Alba4-TYmNG	D4	100	-ve	Alba4	DifCyt
Alba4-TYmNG	D4	95	-ve	Alba4	DifCyt
Alba4-TYmNG	D4	107	+ve	Alba4	DifCyt
Alba4-TYmNG	D4	109	-ve	Alba4	DifCyt
Alba4-TYmNG	D4	80.3201	-ve	Alba4	DifCyt
Alba4-TYmNG	D5	82	+ve	Alba4	DifCyt
Alba4-TYmNG	D5	48.7523	+ve	Alba4	DifCyt
Alba4-TYmNG	D5	103	+ve	Alba4	DifCyt
Alba4-TYmNG	D5	22.0209	+ve	Alba4	DifCyt
Alba4-TYmNG	D5	39	+ve	Alba4	DifCyt
Alba4-TYmNG	D5	97	+ve	Alba4	DifCyt
Alba4-TYmNG	D5	96	-ve	Alba4	DifCyt
Alba4-TYmNG	D5	96	-ve	Alba4	PostNuGran
Alba4-TYmNG	D5	96	-ve	Alba4	GranPeriNu
Alba4-TYmNG	D5	19.6463	+ve	Alba4	DifCyt
Alba4-TYmNG	D5	52.6292	+ve	Alba4	DifCyt
Alba4-TYmNG	D5	46.145	+ve	Alba4	DifCyt
Alba4-TYmNG	D5	47	+ve	Alba4	DifCyt
Alba4-TYmNG	D5	109	+ve	Alba4	DifCyt
Alba4-TYmNG	D5	26.0238	+ve	Alba4	DifCyt
Alba4-TYmNG	D5	97	-ve	Alba4	DifCyt
Alba4-TYmNG	D5	99	+ve	Alba4	DifCyt
Alba4-TYmNG	D5	92	+ve	Alba4	DifCyt
Alba4-TYmNG	D5	48.8395	+ve	Alba4	DifCyt
Alba4-TYmNG	D5	39.3992	+ve	Alba4	DifCyt
Alba4-TYmNG	D5	81	-ve	Alba4	DifCyt
Alba4-TYmNG	D5	50.0026	+ve	Alba4	DifCyt
Alba4-TYmNG	D5	27.4583	+ve	Alba4	DifCyt
Alba4-TYmNG	D5	46	+ve	Alba4	DifCyt
Alba4-TYmNG	D5	97	-ve	Alba4	DifCyt
Alba4-TYmNG	D5	49	+ve	Alba4	DifCyt
Alba4-TYmNG	D5	51.1075	+ve	Alba4	DifCyt
Alba4-TYmNG	D5	75	+ve	Alba4	DifCyt
Alba4-TYmNG	D5	97	-ve	Alba4	DifCyt
Alba4-TYmNG	D5	43.0823	+ve	Alba4	DifCyt
Alba4-TYmNG	D5	99	+ve	Alba4	DifCyt
Alba4-TYmNG	D5	23.0871	+ve	Alba4	DifCyt
Alba4-TYmNG	D5	54	+ve	Alba4	AntNuGran
Alba4-TYmNG	D5	37.5383	+ve	Alba4	DifCyt
Alba4-TYmNG	D5	76	-ve	Alba4	DifCyt
Alba4-TYmNG	D5	79.6126	-ve	Alba4	DifCyt
Alba4-TYmNG	D5	98	-ve	Alba4	AntNuGran
Alba4-TYmNG	D5	53	+ve	Alba4	DifCyt
Alba4-TYmNG	D5	52	+ve	Alba4	DifCyt
Alba4-TYmNG	D5	72	+ve	Alba4	DifCyt
Alba4-TYmNG	D5	99	-ve	Alba4	DifCyt
Alba4-TYmNG	D5	99	-ve	Alba4	PostNuGran
Alba4-TYmNG	D5	46	+ve	Alba4	DifCyt
Alba4-TYmNG	D5	63.3876	+ve	Alba4	DifCyt
Alba4-TYmNG	D5	57	+ve	Alba4	DifCyt
Alba4-TYmNG	D5	56	+ve	Alba4	DifCyt
Alba4-TYmNG	D5	47.8897	+ve	Alba4	DifCyt
Alba4-TYmNG	D5	47.8897	+ve	Alba4	PostNuGran
Alba4-TYmNG	D5	46.9592	+ve	Alba4	DifCyt
Alba4-TYmNG	D5	46.9592	+ve	Alba4	GranPeriNu
Alba4-TYmNG	D5	91	+ve	Alba4	DifCyt
Alba4-TYmNG	D5	91	+ve	Alba4	GranPeriNu
Alba4-TYmNG	D5	91	+ve	Alba4	AntNuGran
Alba4-TYmNG	D5	86	+ve	Alba4	DifCyt
Alba4-TYmNG	D5	59.094	+ve	Alba4	DifCyt
Alba4-TYmNG	D5	46	+ve	Alba4	DifCyt
Alba4-TYmNG	D5	76	+ve	Alba4	DifCyt
Alba4-TYmNG	D5	56	+ve	Alba4	DifCyt
Alba4-TYmNG	D5	51	+ve	Alba4	DifCyt
Alba4-TYmNG	D5	51	+ve	Alba4	PostNuGran
Alba4-TYmNG	D5	50.5647	+ve	Alba4	DifCyt
Alba4-TYmNG	D5	50.5647	+ve	Alba4	GranPeriNu
Alba4-TYmNG	D5	50.5647	+ve	Alba4	AntNuGran
Alba4-TYmNG	D5	89	+ve	Alba4	DifCyt
Alba4-TYmNG	D5	89	+ve	Alba4	GranPeriNu
Alba4-TYmNG	D5	89	+ve	Alba4	AntNuGran
Alba4-TYmNG	D5	87	+ve	Alba4	DifCyt
Alba4-TYmNG	D5	62.651	+ve	Alba4	DifCyt
Alba4-TYmNG	D5	53.8213	+ve	Alba4	DifCyt
Alba4-TYmNG	D5	75	+ve	Alba4	DifCyt
Alba4-TYmNG	D5	42.0161	+ve	Alba4	DifCyt
Alba4-TYmNG	D5	75.33	+ve	Alba4	PostNuGran
Alba4-TYmNG	D5	75.33	+ve	Alba4	GranPeriNu
Alba4-TYmNG	D5	75.33	+ve	Alba4	AntNuGran
Alba4-TYmNG	D5	69	+ve	Alba4	DifCyt
Alba4-TYmNG	D5	74	+ve	Alba4	DifCyt
Alba4-TYmNG	D5	74	+ve	Alba4	AntNuGran
Alba4-TYmNG	D5	76	-ve	Alba4	DifCyt
Alba4-TYmNG	D5	99	+ve	Alba4	DifCyt
Alba4-TYmNG	D5	57	+ve	Alba4	DifCyt
Alba4-TYmNG	D5	42	+ve	Alba4	DifCyt
Alba4-TYmNG	D5	62	+ve	Alba4	AntNuGran
Alba4-TYmNG	D5	20.1212	+ve	Alba4	DifCyt
Alba4-TYmNG	D6	88	-ve	Alba4	PostNuGran
Alba4-TYmNG	D6	108	+ve	Alba4	PostNuGran
Alba4-TYmNG	D6	75	+ve	Alba4	GranPeriNu
Alba4-TYmNG	D6	75	+ve	Alba4	AntNuGran
Alba4-TYmNG	D6	93	+ve	Alba4	PostNuGran
Alba4-TYmNG	D6	36.2492	+ve	Alba4	GranPeriNu
Alba4-TYmNG	D6	36.2492	+ve	Alba4	AntNuGran
Alba4-TYmNG	D6	76.1136	+ve	Alba4	GranPeriNu
Alba4-TYmNG	D6	76.1136	+ve	Alba4	AntNuGran
Alba4-TYmNG	D6	95	-ve	Alba4	PostNuGran
Alba4-TYmNG	D6	104	-ve	Alba4	PostNuGran
Alba4-TYmNG	D6	63	+ve	Alba4	GranPeriNu
Alba4-TYmNG	D6	53.3658	+ve	Alba4	DifCyt
Alba4-TYmNG	D6	53.3658	+ve	Alba4	PostNuGran
Alba4-TYmNG	D6	53.3658	+ve	Alba4	GranPeriNu
Alba4-TYmNG	D6	53.3658	+ve	Alba4	AntNuGran
Alba4-TYmNG	D6	73	+ve	Alba4	PostNuGran
Alba4-TYmNG	D6	55.0135	-ve	Alba4	PostNuGran
Alba4-TYmNG	D6	94.1995	+ve	Alba4	AntNuGran
Alba4-TYmNG	D6	82	+ve	Alba4	PostNuGran
Alba4-TYmNG	D6	36.4043	+ve	Alba4	PostNuGran
Alba4-TYmNG	D6	36.4043	+ve	Alba4	GranPeriNu
Alba4-TYmNG	D6	36.4043	+ve	Alba4	AntNuGran
Alba4-TYmNG	D6	114	+ve	Alba4	PostNuGran
Alba4-TYmNG	D6	48	+ve	Alba4	AntNuGran
Alba4-TYmNG	D6	51.9992	+ve	Alba4	AntNuGran
Alba4-TYmNG	D6	60	+ve	Alba4	GranPeriNu
Alba4-TYmNG	D6	60	+ve	Alba4	AntNuGran
Alba4-TYmNG	D6	46.62	+ve	Alba4	GranPeriNu
Alba4-TYmNG	D6	46.62	+ve	Alba4	AntNuGran
Alba4-TYmNG	D6	18.3863	+ve	Alba4	PostNuGran
Alba4-TYmNG	D6	90	+ve	Alba4	PostNuGran
Alba4-TYmNG	D6	90	+ve	Alba4	GranPeriNu
Alba4-TYmNG	D6	60	+ve	Alba4	PostNuGran
Alba4-TYmNG	D6	74.3302	+ve	Alba4	GranPeriNu
Alba4-TYmNG	D6	74.3302	+ve	Alba4	AntNuGran
Alba4-TYmNG	D6	51.786	+ve	Alba4	AntNuGran
Alba4-TYmNG	D6	89	+ve	Alba4	PostNuGran
Alba4-TYmNG	D6	89	+ve	Alba4	GranPeriNu
Alba4-TYmNG	D6	86	-ve	Alba4	PostNuGran
Alba4-TYmNG	D6	40.223	-ve	Alba4	PostNuGran
Alba4-TYmNG	D6	93	-ve	Alba4	PostNuGran
Alba4-TYmNG	D6	84	+ve	Alba4	PostNuGran
Alba4-TYmNG	D6	84	+ve	Alba4	GranPeriNu
Alba4-TYmNG	D6	116.618	+ve	Alba4	GranPeriNu
Alba4-TYmNG	D6	116.618	+ve	Alba4	AntNuGran
Alba4-TYmNG	D6	46	+ve	Alba4	AntNuGran
Alba4-TYmNG	D6	109	+ve	Alba4	PostNuGran
Alba4-TYmNG	D6	39.215	+ve	Alba4	AntNuGran
Alba4-TYmNG	D6	30.4144	+ve	Alba4	GranPeriNu
Alba4-TYmNG	D6	30.4144	+ve	Alba4	AntNuGran
Alba4-TYmNG	D6	45	+ve	Alba4	PostNuGran
Alba4-TYmNG	D6	45	+ve	Alba4	GranPeriNu
Alba4-TYmNG	D6	45	+ve	Alba4	AntNuGran
Alba4-TYmNG	D6	50	+ve	Alba4	DifCyt
Alba4-TYmNG	D6	50	+ve	Alba4	AntNuGran
Alba4-TYmNG	D6	48.762	+ve	Alba4	PostNuGran
Alba4-TYmNG	D6	48.762	+ve	Alba4	GranPeriNu
Alba4-TYmNG	D6	71.345	+ve	Alba4	GranPeriNu
Alba4-TYmNG	D6	71.345	+ve	Alba4	AntNuGran
Alba4-TYmNG	D6	46.0966	+ve	Alba4	AntNuGran
Alba4-TYmNG	D6	47.7055	+ve	Alba4	PostNuGran
Alba4-TYmNG	D6	47.7055	+ve	Alba4	GranPeriNu
Alba4-TYmNG	D6	47.7055	+ve	Alba4	AntNuGran
Alba4-TYmNG	D6	98	-ve	Alba4	PostNuGran
Alba4-TYmNG	D6	39.9614	+ve	Alba4	GranPeriNu
Alba4-TYmNG	D6	39.9614	+ve	Alba4	AntNuGran
Alba4-TYmNG	D6	55	+ve	Alba4	PostNuGran
Alba4-TYmNG	D6	55	+ve	Alba4	GranPeriNu
Alba4-TYmNG	D6	55	+ve	Alba4	AntNuGran
Alba4-TYmNG	D6	40.3587	+ve	Alba4	GranPeriNu
Alba4-TYmNG	D6	40.3587	+ve	Alba4	AntNuGran
Alba4-TYmNG	D6	40.3103	+ve	Alba4	AntNuGran
Alba4-TYmNG	D6	39.8257	+ve	Alba4	GranPeriNu
Alba4-TYmNG	D6	53	+ve	Alba4	GranPeriNu
Alba4-TYmNG	D6	53	+ve	Alba4	AntNuGran
Alba4-TYmNG	D6	67	+ve	Alba4	GranPeriNu
Alba4-TYmNG	D6	67	+ve	Alba4	AntNuGran
Alba4-TYmNG	D6	54.558	+ve	Alba4	GranPeriNu
Alba4-TYmNG	D6	54.558	+ve	Alba4	AntNuGran
Alba4-TYmNG	D6	41.5897	+ve	Alba4	DifCyt
Alba4-TYmNG	D6	41.5897	+ve	Alba4	AntNuGran
Alba4-TYmNG	D6	47.0077	+ve	Alba4	GranPeriNu
Alba4-TYmNG	D6	47.0077	+ve	Alba4	AntNuGran
Alba4-TYmNG	D6	50.9912	+ve	Alba4	GranPeriNu
Alba4-TYmNG	D6	77.5287	+ve	Alba4	PostNuGran
Alba4-TYmNG	D6	77.5287	+ve	Alba4	GranPeriNu
Alba4-TYmNG	D6	82	+ve	Alba4	GranPeriNu
Alba4-TYmNG	D6	48.258	+ve	Alba4	GranPeriNu
Alba4-TYmNG	D6	48.258	+ve	Alba4	AntNuGran
Alba4-TYmNG	D6	52.9975	+ve	Alba4	GranPeriNu
Alba4-TYmNG	D6	52.9975	+ve	Alba4	AntNuGran
Alba4-TYmNG	D6	104	+ve	Alba4	PostNuGran
Alba4-TYmNG	D6	104	+ve	Alba4	GranPeriNu
Alba4-TYmNG	D6	39.8257	+ve	Alba4	GranPeriNu
Alba4-TYmNG	D6	39.8257	+ve	Alba4	AntNuGran
Alba4-TYmNG	D6	54	+ve	Alba4	GranPeriNu
Alba4-TYmNG	D6	54	+ve	Alba4	AntNuGran
Alba4-TYmNG	D6	34.7178	+ve	Alba4	AntNuGran
Alba4-TYmNG	D6	85.3795	+ve	Alba4	PostNuGran
Alba4-TYmNG	D6	100.848	-ve	Alba4	PostNuGran
Alba4-TYmNG	D6	78	+ve	Alba4	PostNuGran
Alba4-TYmNG	D6	78	+ve	Alba4	GranPeriNu
Alba4-TYmNG	D6	14.2089	-ve	Alba4	GranPeriNu
Alba4-TYmNG	D6	14.2089	-ve	Alba4	AntNuGran
Alba4-TYmNG	D6	42.0549	+ve	Alba4	GranPeriNu
Alba4-TYmNG	D6	42.0549	+ve	Alba4	AntNuGran
Alba4-TYmNG	D6	47.5117	+ve	Alba4	GranPeriNu
Alba4-TYmNG	D6	47.5117	+ve	Alba4	AntNuGran
Alba4-TYmNG	D6	44.2938	+ve	Alba4	AntNuGran
Alba4-TYmNG	D6	44	+ve	Alba4	AntNuGran
Alba4-TYmNG	D6	50	+ve	Alba4	GranPeriNu
Alba4-TYmNG	D6	50	+ve	Alba4	AntNuGran
Alba4-TYmNG	D6	43.1404	+ve	Alba4	AntNuGran
Alba4-TYmNG	D6	47.4244	+ve	Alba4	GranPeriNu
Alba4-TYmNG	D6	47.4244	+ve	Alba4	AntNuGran
Alba4-TYmNG	D6	109	+ve	Alba4	PostNuGran
Alba4-TYmNG	D6	38.2749	+ve	Alba4	PostNuGran
Alba4-TYmNG	D6	38.2749	+ve	Alba4	GranPeriNu
Alba4-TYmNG	D6	38.2749	+ve	Alba4	AntNuGran
Alba4-TYmNG	D6	106	+ve	Alba4	PostNuGran
Alba4-TYmNG	D6	106	+ve	Alba4	AntNuGran
Alba4-TYmNG	D6	108	-ve	Alba4	PostNuGran
TYmNG-NEK17	D4	76.3172	-ve	NEK17	DifCyt
TYmNG-NEK17	D4	78	-ve	NEK17	DifCyt
TYmNG-NEK17	D4	108	-ve	NEK17	DifCyt
TYmNG-NEK17	D4	99	-ve	NEK17	DifCyt
TYmNG-NEK17	D4	92	-ve	NEK17	DifCyt
TYmNG-NEK17	D4	101.604	-ve	NEK17	DifCyt
TYmNG-NEK17	D4	99	-ve	NEK17	DifCyt
TYmNG-NEK17	D4	94	-ve	NEK17	DifCyt
TYmNG-NEK17	D4	99	-ve	NEK17	DifCyt
TYmNG-NEK17	D4	97	-ve	NEK17	DifCyt
TYmNG-NEK17	D5	105	+ve	NEK17	DifCyt
TYmNG-NEK17	D5	106	+ve	NEK17	DifCyt
TYmNG-NEK17	D5	71	+ve	NEK17	DifCyt
TYmNG-NEK17	D5	104	-ve	NEK17	DifCyt
TYmNG-NEK17	D5	93	+ve	NEK17	DifCyt
TYmNG-NEK17	D5	84	+ve	NEK17	DifCyt
TYmNG-NEK17	D5	96.6032	+ve	NEK17	DifCyt
TYmNG-NEK17	D5	105	+ve	NEK17	DifCyt
TYmNG-NEK17	D5	94	+ve	NEK17	DifCyt
TYmNG-NEK17	D5	99	+ve	NEK17	DifCyt
TYmNG-NEK17	D5	111	+ve	NEK17	DifCyt
TYmNG-NEK17	D5	106	+ve	NEK17	DifCyt
TYmNG-NEK17	D5	100	+ve	NEK17	DifCyt
TYmNG-NEK17	D5	105.549	+ve	NEK17	DifCyt
TYmNG-NEK17	D5	99	+ve	NEK17	DifCyt
TYmNG-NEK17	D5	107.003	+ve	NEK17	DifCyt
TYmNG-NEK17	D5	101	+ve	NEK17	DifCyt
TYmNG-NEK17	D5	91	+ve	NEK17	DifCyt
TYmNG-NEK17	D5	110	-ve	NEK17	DifCyt
TYmNG-NEK17	D5	104	+ve	NEK17	DifCyt
TYmNG-NEK17	D5	95	+ve	NEK17	DifCyt
TYmNG-NEK17	D5	112	+ve	NEK17	DifCyt
TYmNG-NEK17	D5	75	-ve	NEK17	DifCyt
TYmNG-NEK17	D5	86	+ve	NEK17	DifCyt
TYmNG-NEK17	D5	108	-ve	NEK17	DifCyt
TYmNG-NEK17	D5	82	+ve	NEK17	DifCyt
TYmNG-NEK17	D5	92	+ve	NEK17	DifCyt
TYmNG-NEK17	D5	96	+ve	NEK17	DifCyt
TYmNG-NEK17	D5	87	-ve	NEK17	DifCyt
TYmNG-NEK17	D5	64	+ve	NEK17	DifCyt
TYmNG-NEK17	D5	70	-ve	NEK17	DifCyt
TYmNG-NEK17	D5	103	+ve	NEK17	DifCyt
TYmNG-NEK17	D5	102	-ve	NEK17	DifCyt
TYmNG-NEK17	D5	87.0465	+ve	NEK17	DifCyt
TYmNG-NEK17	D5	93	+ve	NEK17	DifCyt
TYmNG-NEK17	D5	70	+ve	NEK17	DifCyt
TYmNG-NEK17	D5	85	+ve	NEK17	DifCyt
TYmNG-NEK17	D5	101	-ve	NEK17	DifCyt
TYmNG-NEK17	D5	101	+ve	NEK17	DifCyt
TYmNG-NEK17	D5	99	-ve	NEK17	DifCyt
TYmNG-NEK17	D5	93.5985	+ve	NEK17	DifCyt
TYmNG-NEK17	D5	96	-ve	NEK17	DifCyt
TYmNG-NEK17	D5	99	-ve	NEK17	DifCyt
TYmNG-NEK17	D5	77	+ve	NEK17	DifCyt
TYmNG-NEK17	D5	80.2135	+ve	NEK17	DifCyt
TYmNG-NEK17	D5	84.5072	+ve	NEK17	DifCyt
TYmNG-NEK17	D5	95	-ve	NEK17	DifCyt
TYmNG-NEK17	D5	101	-ve	NEK17	DifCyt
TYmNG-NEK17	D5	104	-ve	NEK17	DifCyt
TYmNG-NEK17	D5	110	-ve	NEK17	DifCyt
TYmNG-NEK17	D5	80	+ve	NEK17	DifCyt
TYmNG-NEK17	D5	103	-ve	NEK17	DifCyt
TYmNG-NEK17	D5	93	-ve	NEK17	DifCyt
TYmNG-NEK17	D5	84	+ve	NEK17	DifCyt
TYmNG-NEK17	D5	107	+ve	NEK17	DifCyt
TYmNG-NEK17	D5	61	-ve	NEK17	DifCyt
TYmNG-NEK17	D5	69	-ve	NEK17	DifCyt
TYmNG-NEK17	D5	104	-ve	NEK17	DifCyt
TYmNG-NEK17	D5	94	-ve	NEK17	DifCyt
TYmNG-NEK17	D5	111	-ve	NEK17	DifCyt
TYmNG-NEK17	D5	100	+ve	NEK17	DifCyt
TYmNG-NEK17	D5	96	-ve	NEK17	DifCyt
TYmNG-NEK17	D5	95	-ve	NEK17	DifCyt
TYmNG-NEK17	D5	52	-ve	NEK17	DifCyt
TYmNG-NEK17	D5	69	-ve	NEK17	DifCyt
TYmNG-NEK17	D5	90	-ve	NEK17	DifCyt
TYmNG-NEK17	D5	107	+ve	NEK17	DifCyt
TYmNG-NEK17	D5	97	-ve	NEK17	DifCyt
TYmNG-NEK17	D5	96	+ve	NEK17	DifCyt
TYmNG-NEK17	D5	103	+ve	NEK17	DifCyt
TYmNG-NEK17	D5	100	+ve	NEK17	DifCyt
TYmNG-NEK17	D5	102	+ve	NEK17	DifCyt
TYmNG-NEK17	D5	103	-ve	NEK17	DifCyt
TYmNG-NEK17	D5	106	+ve	NEK17	DifCyt
TYmNG-NEK17	D5	96	+ve	NEK17	DifCyt
TYmNG-NEK17	D6	96	+ve	NEK17	DifCyt
TYmNG-NEK17	D6	89	+ve	NEK17	DifCyt
TYmNG-NEK17	D6	107	+ve	NEK17	DifCyt
TYmNG-NEK17	D6	91	+ve	NEK17	DifCyt
TYmNG-NEK17	D6	67	+ve	NEK17	DifCyt
TYmNG-NEK17	D6	117	+ve	NEK17	DifCyt
TYmNG-NEK17	D6	87	+ve	NEK17	DifCyt
TYmNG-NEK17	D6	107.003	+ve	NEK17	DifCyt
TYmNG-NEK17	D6	104	-ve	NEK17	DifCyt
TYmNG-NEK17	D6	97	+ve	NEK17	DifCyt
TYmNG-NEK17	D6	70	+ve	NEK17	DifCyt
TYmNG-NEK17	D6	104	-ve	NEK17	DifCyt
TYmNG-NEK17	D6	96	+ve	NEK17	DifCyt
TYmNG-NEK17	D6	108	+ve	NEK17	DifCyt
TYmNG-NEK17	D6	118	-ve	NEK17	DifCyt
TYmNG-NEK17	D6	78	-ve	NEK17	DifCyt
TYmNG-NEK17	D6	95	+ve	NEK17	DifCyt
TYmNG-NEK17	D6	107	+ve	NEK17	DifCyt
TYmNG-NEK17	D6	63	+ve	NEK17	DifCyt
TYmNG-NEK17	D6	97	+ve	NEK17	DifCyt
TYmNG-NEK17	D6	106	+ve	NEK17	DifCyt
TYmNG-NEK17	D6	103	-ve	NEK17	DifCyt
TYmNG-NEK17	D6	85	+ve	NEK17	DifCyt
TYmNG-NEK17	D6	95	+ve	NEK17	DifCyt
TYmNG-NEK17	D6	85	+ve	NEK17	DifCyt
TYmNG-NEK17	D6	110	+ve	NEK17	DifCyt
TYmNG-NEK17	D6	69	+ve	NEK17	DifCyt
TYmNG-NEK17	D6	114	+ve	NEK17	DifCyt
TYmNG-NEK17	D6	117	+ve	NEK17	DifCyt
TYmNG-NEK17	D6	106	+ve	NEK17	DifCyt
TYmNG-NEK17	D6	66	+ve	NEK17	DifCyt
TYmNG-NEK17	D6	103	+ve	NEK17	DifCyt
TYmNG-NEK17	D6	69	+ve	NEK17	DifCyt
TYmNG-NEK17	D6	101	+ve	NEK17	DifCyt
TYmNG-NEK17	D6	89	+ve	NEK17	DifCyt
TYmNG-NEK17	D6	105	+ve	NEK17	DifCyt
TYmNG-NEK17	D6	69	+ve	NEK17	DifCyt
TYmNG-NEK17	D6	112	+ve	NEK17	DifCyt
TYmNG-NEK17	D6	86	+ve	NEK17	DifCyt
TYmNG-NEK17	D6	99	+ve	NEK17	DifCyt
TYmNG-NEK17	D6	81	+ve	NEK17	DifCyt
TYmNG-NEK17	D6	104	+ve	NEK17	DifCyt
TYmNG-NEK17	D6	87	+ve	NEK17	DifCyt
TYmNG-NEK17	D6	104	+ve	NEK17	DifCyt
TYmNG-NEK17	D6	81	+ve	NEK17	DifCyt
TYmNG-NEK17	D6	118	+ve	NEK17	DifCyt
TYmNG-NEK17	D6	72.4693	+ve	NEK17	DifCyt
TYmNG-NEK17	D6	125.04	+ve	NEK17	DifCyt
TYmNG-NEK17	D6	116.405	+ve	NEK17	DifCyt
TYmNG-NEK17	D6	77	+ve	NEK17	DifCyt
TYmNG-NEK17	D6	94	-ve	NEK17	DifCyt
TYmNG-NEK17	D6	90	+ve	NEK17	DifCyt
TYmNG-NEK17	D6	99	-ve	NEK17	DifCyt
TYmNG-NEK17	D6	73	+ve	NEK17	DifCyt
TYmNG-NEK17	D6	114	+ve	NEK17	DifCyt
TYmNG-NEK17	D6	112	+ve	NEK17	DifCyt
TYmNG-NEK17	D6	93	+ve	NEK17	DifCyt
TYmNG-NEK17	D6	110	+ve	NEK17	DifCyt
TYmNG-NEK17	D6	98	-ve	NEK17	DifCyt
TYmNG-NEK17	D6	106	+ve	NEK17	DifCyt
TYmNG-NEK17	D6	119.08	+ve	NEK17	DifCyt
TYmNG-NEK17	D6	49.644	+ve	NEK17	DifCyt
TYmNG-NEK17	D6	110	+ve	NEK17	DifCyt
TYmNG-NEK17	D6	72	+ve	NEK17	DifCyt
TYmNG-NEK17	D6	103	+ve	NEK17	DifCyt
TYmNG-NEK17	D6	71	+ve	NEK17	DifCyt
TYmNG-NEK17	D6	106	+ve	NEK17	DifCyt
TYmNG-NEK17	D6	95	-ve	NEK17	DifCyt
TYmNG-NEK17	D6	98	+ve	NEK17	DifCyt
TYmNG-NEK17	D6	110	+ve	NEK17	DifCyt
TYmNG-NEK17	D6	71.3063	+ve	NEK17	DifCyt
TYmNG-NEK17	D6	91	+ve	NEK17	DifCyt
TYmNG-NEK17	D6	113	+ve	NEK17	DifCyt
TYmNG-NEK17	D6	96	+ve	NEK17	DifCyt
TYmNG-NEK17	D6	105	-ve	NEK17	DifCyt
TYmNG-NEK17	D6	108	+ve	NEK17	DifCyt
TYmNG-NEK17	D6	110	-ve	NEK17	DifCyt
TYmNG-NEK17	D6	101	+ve	NEK17	DifCyt
TYmNG-NEK17	D6	89	+ve	NEK17	DifCyt
TYmNG-NEK17	D6	102	+ve	NEK17	DifCyt
TYmNG-NEK17	D6	115	+ve	NEK17	DifCyt
TYmNG-NEK17	D6	105	+ve	NEK17	DifCyt
TYmNG-NEK17	D6	95	+ve	NEK17	DifCyt
TYmNG-NEK17	D6	90	+ve	NEK17	DifCyt
TYmNG-NEK17	D6	127	+ve	NEK17	DifCyt
TYmNG-NEK17	D6	112	+ve	NEK17	DifCyt
TYmNG-NEK17	D6	72	+ve	NEK17	DifCyt
TYmNG-NEK17	D6	86	+ve	NEK17	DifCyt
TYmNG-NEK17	D6	105	-ve	NEK17	DifCyt
TYmNG-NEK17	D6	47	+ve	NEK17	DifCyt
TYmNG-NEK17	D6	65	+ve	NEK17	DifCyt
TYmNG-NEK17	D6	82	+ve	NEK17	DifCyt
TYmNG-NEK17	D6	112	+ve	NEK17	DifCyt
TYmNG-NEK17	D6	99.9955	+ve	NEK17	DifCyt
TYmNG-NEK17	D6	75	+ve	NEK17	DifCyt
TYmNG-NEK17	D6	103	+ve	NEK17	DifCyt
TYmNG-NEK17	D6	101	+ve	NEK17	DifCyt
TYmNG-NEK17	D6	85	+ve	NEK17	DifCyt
TYmNG-NEK17	D6	113	+ve	NEK17	DifCyt
TYmNG-NEK17	D6	101	-ve	NEK17	DifCyt
TYmNG-NEK17	D6	118	+ve	NEK17	DifCyt
TYmNG-NEK17	D6	81	+ve	NEK17	DifCyt
TYmNG-NEK17	D6	77	+ve	NEK17	DifCyt
TYmNG-NEK17	D6	82	+ve	NEK17	DifCyt
TYmNG-NEK17	D6	69.4259	+ve	NEK17	DifCyt
TYmNG-NEK17	D6	109	+ve	NEK17	DifCyt
TYmNG-NEK17	D6	104	+ve	NEK17	DifCyt
TYmNG-NEK17	D6	116	+ve	NEK17	DifCyt
TYmNG-NEK17	D6	89	+ve	NEK17	DifCyt
TYmNG-NEK17	D6	104	+ve	NEK17	DifCyt
TYmNG-NEK17	D6	95	-ve	NEK17	DifCyt
TYmNG-NEK17	D6	100	+ve	NEK17	DifCyt
TYmNG-NEK17	D6	76	+ve	NEK17	DifCyt
TYmNG-NEK17	D6	96	+ve	NEK17	DifCyt
TYmNG-NEK17	D6	100	+ve	NEK17	DifCyt
TYmNG-NEK17	D6	71	+ve	NEK17	DifCyt
TYmNG-NEK17	D6	43	+ve	NEK17	DifCyt
TYmNG-NEK17	D6	100	+ve	NEK17	DifCyt
TYmNG-NEK17	D6	102	-ve	NEK17	DifCyt
TYmNG-NEK17	D6	113	+ve	NEK17	DifCyt
TYmNG-NEK17	D6	98	+ve	NEK17	DifCyt
TYmNG-NEK17	D6	105	+ve	NEK17	DifCyt
TYmNG-NEK17	D6	105	+ve	NEK17	DifCyt
TYmNG-NEK17	D6	115	+ve	NEK17	DifCyt
TYmNG-NEK17	D6	86	+ve	NEK17	DifCyt
TYmNG-NEK17	D6	85	+ve	NEK17	DifCyt
TYmNG-NEK17	D6	95	+ve	NEK17	DifCyt
TYmNG-NEK17	D6	87	+ve	NEK17	DifCyt
TYmNG-NEK17	D6	107	+ve	NEK17	DifCyt
TYmNG-NEK17	D6	108	+ve	NEK17	DifCyt
TYmNG-NEK17	D6	112	-ve	NEK17	DifCyt
TYmNG-NEK17	D6	110	+ve	NEK17	DifCyt
TYmNG-NEK17	D6	96	+ve	NEK17	DifCyt
TYmNG-NEK17	D6	98	-ve	NEK17	DifCyt
TYmNG-NEK17	D6	65	+ve	NEK17	DifCyt
TYmNG-NEK17	D6	99	+ve	NEK17	DifCyt
TYmNG-NEK17	D6	110	-ve	NEK17	DifCyt
TYmNG-NEK17	D6	80	+ve	NEK17	DifCyt
TYmNG-NEK17	D6	74	+ve	NEK17	DifCyt
TYmNG-NEK17	D6	113	+ve	NEK17	DifCyt
TYmNG-NEK17	D6	109	+ve	NEK17	DifCyt
TYmNG-NEK17	D6	83	+ve	NEK17	DifCyt
TYmNG-NEK17	D6	79	+ve	NEK17	DifCyt
TYmNG-NEK17	D6	112	+ve	NEK17	DifCyt
TYmNG-NEK17	D6	87	+ve	NEK17	DifCyt
TYmNG-NEK17	D6	89	-ve	NEK17	DifCyt
TYmNG-NEK17	D6	82	+ve	NEK17	DifCyt
TYmNG-NEK17	D6	78	+ve	NEK17	DifCyt
TYmNG-NEK17	D6	109	+ve	NEK17	DifCyt
TYmNG-NEK17	D6	97	-ve	NEK17	DifCyt
TYmNG-NEK17	D6	113	+ve	NEK17	DifCyt
TYmNG-NEK17	D6	78	+ve	NEK17	DifCyt
TYmNG-NEK17	D6	103	-ve	NEK17	DifCyt
TYmNG-NEK17	D6	89	+ve	NEK17	DifCyt
TYmNG-NEK17	D6	90	+ve	NEK17	DifCyt
TYmNG-NEK17	D6	85	+ve	NEK17	DifCyt
TYmNG-NEK17	D6	87	+ve	NEK17	DifCyt
TYmNG-NEK17	D6	111	+ve	NEK17	DifCyt
TYmNG-NEK17	D6	109	+ve	NEK17	DifCyt
TYmNG-NEK17	D6	90	+ve	NEK17	DifCyt
TYmNG-NEK17	D6	123	+ve	NEK17	DifCyt
TYmNG-NEK17	D6	86	+ve	NEK17	DifCyt
TYmNG-NEK17	D6	104	-ve	NEK17	DifCyt
TYmNG-NEK17	D6	106	+ve	NEK17	DifCyt
TYmNG-NEK17	D6	63	+ve	NEK17	DifCyt
TYmNG-NEK17	D6	85	+ve	NEK17	DifCyt
TYmNG-NEK17	D6	106	-ve	NEK17	DifCyt
TYmNG-PABP2	D4	104	-ve	PABP2	DifCyt
TYmNG-PABP2	D4	93	-ve	PABP2	DifCyt
TYmNG-PABP2	D4	102	-ve	PABP2	DifCyt
TYmNG-PABP2	D4	93	-ve	PABP2	DifCyt
TYmNG-PABP2	D4	103	-ve	PABP2	DifCyt
TYmNG-PABP2	D4	108	-ve	PABP2	DifCyt
TYmNG-PABP2	D4	98	-ve	PABP2	DifCyt
TYmNG-PABP2	D4	100	-ve	PABP2	DifCyt
TYmNG-PABP2	D4	81	-ve	PABP2	DifCyt
TYmNG-PABP2	D4	94	-ve	PABP2	DifCyt
TYmNG-PABP2	D4	92	-ve	PABP2	DifCyt
TYmNG-PABP2	D4	91	-ve	PABP2	DifCyt
TYmNG-PABP2	D4	61	-ve	PABP2	DifCyt
TYmNG-PABP2	D5	94	+ve	PABP2	DifCyt
TYmNG-PABP2	D5	81	+ve	PABP2	DifCyt
TYmNG-PABP2	D5	96	-ve	PABP2	DifCyt
TYmNG-PABP2	D5	110	-ve	PABP2	DifCyt
TYmNG-PABP2	D5	109	-ve	PABP2	DifCyt
TYmNG-PABP2	D5	119	-ve	PABP2	DifCyt
TYmNG-PABP2	D5	107	-ve	PABP2	DifCyt
TYmNG-PABP2	D5	85	-ve	PABP2	DifCyt
TYmNG-PABP2	D5	38	+ve	PABP2	DifCyt
TYmNG-PABP2	D5	97	-ve	PABP2	DifCyt
TYmNG-PABP2	D5	89	+ve	PABP2	DifCyt
TYmNG-PABP2	D5	45.2727	+ve	PABP2	DifCyt
TYmNG-PABP2	D5	75	+ve	PABP2	DifCyt
TYmNG-PABP2	D5	114.582	+ve	PABP2	DifCyt
TYmNG-PABP2	D5	94.8488	-ve	PABP2	DifCyt
TYmNG-PABP2	D5	87	-ve	PABP2	DifCyt
TYmNG-PABP2	D5	74	+ve	PABP2	DifCyt
TYmNG-PABP2	D5	102	-ve	PABP2	DifCyt
TYmNG-PABP2	D5	81	-ve	PABP2	DifCyt
TYmNG-PABP2	D5	100	-ve	PABP2	DifCyt
TYmNG-PABP2	D5	126.068	-ve	PABP2	DifCyt
TYmNG-PABP2	D5	103	-ve	PABP2	DifCyt
TYmNG-PABP2	D5	87	-ve	PABP2	DifCyt
TYmNG-PABP2	D6	45.6507	+ve	PABP2	DifCyt
TYmNG-PABP2	D6	71	+ve	PABP2	DifCyt
TYmNG-PABP2	D6	72	-ve	PABP2	DifCyt
TYmNG-PABP2	D6	85	-ve	PABP2	DifCyt
TYmNG-PABP2	D6	60	+ve	PABP2	DifCyt
TYmNG-PABP2	D6	46	+ve	PABP2	DifCyt
TYmNG-PABP2	D6	41.9774	+ve	PABP2	DifCyt
TYmNG-PABP2	D6	91	+ve	PABP2	DifCyt
TYmNG-PABP2	D6	90	-ve	PABP2	DifCyt
TYmNG-PABP2	D6	59	+ve	PABP2	DifCyt
TYmNG-PABP2	D6	51.6115	+ve	PABP2	DifCyt
TYmNG-PABP2	D6	50.2449	+ve	PABP2	DifCyt
TYmNG-PABP2	D6	45.8833	+ve	PABP2	DifCyt
TYmNG-PABP2	D6	84	-ve	PABP2	DifCyt
TYmNG-PABP2	D6	22.4764	+ve	PABP2	DifCyt
TYmNG-PABP2	D6	68	-ve	PABP2	DifCyt
TYmNG-PABP2	D6	90.5552	-ve	PABP2	DifCyt
TYmNG-PABP2	D6	94	-ve	PABP2	DifCyt
TYmNG-XRN1	D4	106	-ve	XRNA	DifCyt
TYmNG-XRN1	D4	106	-ve	XRNA	PostNuGran
TYmNG-XRN1	D4	105	-ve	XRNA	DifCyt
TYmNG-XRN1	D4	105	-ve	XRNA	PostNuGran
TYmNG-XRN1	D4	109	-ve	XRNA	DifCyt
TYmNG-XRN1	D4	108.001	-ve	XRNA	DifCyt
TYmNG-XRN1	D4	96	-ve	XRNA	DifCyt
TYmNG-XRN1	D4	104	-ve	XRNA	DifCyt
TYmNG-XRN1	D4	104	-ve	XRNA	PostNuGran
TYmNG-XRN1	D4	99	-ve	XRNA	DifCyt
TYmNG-XRN1	D4	109	-ve	XRNA	DifCyt
TYmNG-XRN1	D4	109	-ve	XRNA	PostNuGran
TYmNG-XRN1	D4	104	-ve	XRNA	PostNuGran
TYmNG-XRN1	D5	97	+ve	XRNA	DifCyt
TYmNG-XRN1	D5	72	+ve	XRNA	DifCyt
TYmNG-XRN1	D5	72	+ve	XRNA	PostNuGran
TYmNG-XRN1	D5	87	+ve	XRNA	DifCyt
TYmNG-XRN1	D5	87	+ve	XRNA	DifCyt
TYmNG-XRN1	D5	93	+ve	XRNA	DifCyt
TYmNG-XRN1	D5	104	+ve	XRNA	DifCyt
TYmNG-XRN1	D5	51	+ve	XRNA	DifCyt
TYmNG-XRN1	D5	81	+ve	XRNA	DifCyt
TYmNG-XRN1	D5	86	+ve	XRNA	DifCyt
TYmNG-XRN1	D5	99	+ve	XRNA	DifCyt
TYmNG-XRN1	D5	99	+ve	XRNA	PostNuGran
TYmNG-XRN1	D5	69	+ve	XRNA	DifCyt
TYmNG-XRN1	D5	86	+ve	XRNA	DifCyt
TYmNG-XRN1	D5	102	+ve	XRNA	DifCyt
TYmNG-XRN1	D5	88	+ve	XRNA	DifCyt
TYmNG-XRN1	D5	90	+ve	XRNA	DifCyt
TYmNG-XRN1	D5	98	+ve	XRNA	DifCyt
TYmNG-XRN1	D5	106	+ve	XRNA	DifCyt
TYmNG-XRN1	D5	106	+ve	XRNA	PostNuGran
TYmNG-XRN1	D5	84	+ve	XRNA	DifCyt
TYmNG-XRN1	D5	72	+ve	XRNA	DifCyt
TYmNG-XRN1	D5	72	+ve	XRNA	PostNuGran
TYmNG-XRN1	D5	84	+ve	XRNA	DifCyt
TYmNG-XRN1	D5	65	+ve	XRNA	DifCyt
TYmNG-XRN1	D5	88	+ve	XRNA	DifCyt
TYmNG-XRN1	D5	90	+ve	XRNA	DifCyt
TYmNG-XRN1	D5	81	+ve	XRNA	DifCyt
TYmNG-XRN1	D5	67	+ve	XRNA	DifCyt
TYmNG-XRN1	D5	70	+ve	XRNA	DifCyt
TYmNG-XRN1	D5	65	+ve	XRNA	DifCyt
TYmNG-XRN1	D5	113	+ve	XRNA	DifCyt
TYmNG-XRN1	D5	72	+ve	XRNA	DifCyt
TYmNG-XRN1	D5	88	+ve	XRNA	DifCyt
TYmNG-XRN1	D5	106	+ve	XRNA	DifCyt
TYmNG-XRN1	D5	100	+ve	XRNA	DifCyt
TYmNG-XRN1	D5	76	+ve	XRNA	DifCyt
TYmNG-XRN1	D5	51	+ve	XRNA	DifCyt
TYmNG-XRN1	D5	101.837	+ve	XRNA	DifCyt
TYmNG-XRN1	D5	119.206	+ve	XRNA	DifCyt
TYmNG-XRN1	D5	110	+ve	XRNA	DifCyt
TYmNG-XRN1	D5	71	+ve	XRNA	DifCyt
TYmNG-XRN1	D5	88	+ve	XRNA	DifCyt
TYmNG-XRN1	D5	83	+ve	XRNA	DifCyt
TYmNG-XRN1	D5	85	+ve	XRNA	DifCyt
TYmNG-XRN1	D5	94	+ve	XRNA	DifCyt
TYmNG-XRN1	D5	82	+ve	XRNA	DifCyt
TYmNG-XRN1	D5	98	+ve	XRNA	DifCyt
TYmNG-XRN1	D5	78	+ve	XRNA	DifCyt
TYmNG-XRN1	D5	78	+ve	XRNA	PostNuGran
TYmNG-XRN1	D5	121	+ve	XRNA	DifCyt
TYmNG-XRN1	D5	84	+ve	XRNA	DifCyt
TYmNG-XRN1	D5	43	+ve	XRNA	DifCyt
TYmNG-XRN1	D5	75	+ve	XRNA	DifCyt
TYmNG-XRN1	D5	69.1255	+ve	XRNA	DifCyt
TYmNG-XRN1	D5	68	+ve	XRNA	DifCyt
TYmNG-XRN1	D5	68	+ve	XRNA	GranPeriNu
TYmNG-XRN1	D5	114	+ve	XRNA	DifCyt
TYmNG-XRN1	D5	106	+ve	XRNA	DifCyt
TYmNG-XRN1	D5	83	+ve	XRNA	DifCyt
TYmNG-XRN1	D5	116	+ve	XRNA	DifCyt
TYmNG-XRN1	D5	110	+ve	XRNA	DifCyt
TYmNG-XRN1	D5	45	+ve	XRNA	DifCyt
TYmNG-XRN1	D5	85	+ve	XRNA	DifCyt
TYmNG-XRN1	D5	86	+ve	XRNA	DifCyt
TYmNG-XRN1	D5	83	+ve	XRNA	DifCyt
TYmNG-XRN1	D5	115	+ve	XRNA	DifCyt
TYmNG-XRN1	D5	88	+ve	XRNA	DifCyt
TYmNG-XRN1	D5	78	+ve	XRNA	DifCyt
TYmNG-XRN1	D5	51	+ve	XRNA	DifCyt
TYmNG-XRN1	D5	51	+ve	XRNA	AntNuGran
TYmNG-XRN1	D5	51	+ve	XRNA	STURN
TYmNG-XRN1	D5	98	-ve	XRNA	DifCyt
TYmNG-XRN1	D5	104	-ve	XRNA	DifCyt
TYmNG-XRN1	D5	112	-ve	XRNA	DifCyt
TYmNG-XRN1	D5	107	-ve	XRNA	DifCyt
TYmNG-XRN1	D5	70	+ve	XRNA	DifCyt
TYmNG-XRN1	D5	75	+ve	XRNA	DifCyt
TYmNG-XRN1	D5	92	+ve	XRNA	DifCyt
TYmNG-XRN1	D5	97.9892	+ve	XRNA	DifCyt
TYmNG-XRN1	D5	101	+ve	XRNA	DifCyt
TYmNG-XRN1	D5	94	+ve	XRNA	DifCyt
TYmNG-XRN1	D5	98	+ve	XRNA	DifCyt
TYmNG-XRN1	D5	52.0864	+ve	XRNA	DifCyt
TYmNG-XRN1	D5	80	+ve	XRNA	DifCyt
TYmNG-XRN1	D5	76	+ve	XRNA	DifCyt
TYmNG-XRN1	D5	110	+ve	XRNA	DifCyt
TYmNG-XRN1	D5	54.083	+ve	XRNA	DifCyt
TYmNG-XRN1	D5	58	+ve	XRNA	DifCyt
TYmNG-XRN1	D5	81.2506	+ve	XRNA	DifCyt
TYmNG-XRN1	D5	81	+ve	XRNA	DifCyt
TYmNG-XRN1	D5	90.0318	+ve	XRNA	DifCyt
TYmNG-XRN1	D5	108	+ve	XRNA	DifCyt
TYmNG-XRN1	D5	72	+ve	XRNA	DifCyt
TYmNG-XRN1	D5	111	+ve	XRNA	DifCyt
TYmNG-XRN1	D5	66	+ve	XRNA	DifCyt
TYmNG-XRN1	D5	88	+ve	XRNA	DifCyt
TYmNG-XRN1	D5	113	+ve	XRNA	DifCyt
TYmNG-XRN1	D5	113	+ve	XRNA	GranPeriNu
TYmNG-XRN1	D5	45.7961	+ve	XRNA	DifCyt
TYmNG-XRN1	D5	88	+ve	XRNA	DifCyt
TYmNG-XRN1	D5	77	+ve	XRNA	DifCyt
TYmNG-XRN1	D5	51.6212	+ve	XRNA	DifCyt
TYmNG-XRN1	D5	86	+ve	XRNA	DifCyt
TYmNG-XRN1	D5	72	+ve	XRNA	DifCyt
TYmNG-XRN1	D5	74	+ve	XRNA	DifCyt
TYmNG-XRN1	D5	43	+ve	XRNA	DifCyt
TYmNG-XRN1	D5	62	+ve	XRNA	DifCyt
TYmNG-XRN1	D5	54	+ve	XRNA	DifCyt
TYmNG-XRN1	D5	54	+ve	XRNA	PostNuGran
TYmNG-XRN1	D5	100	+ve	XRNA	DifCyt
TYmNG-XRN1	D5	85	+ve	XRNA	DifCyt
TYmNG-XRN1	D5	90	+ve	XRNA	DifCyt
TYmNG-XRN1	D5	90	+ve	XRNA	PostNuGran
TYmNG-XRN1	D5	78	-ve	XRNA	DifCyt
TYmNG-XRN1	D5	78	-ve	XRNA	GranPeriNu
TYmNG-XRN1	D5	113	-ve	XRNA	DifCyt
TYmNG-XRN1	D6	87	+ve	XRNA	DifCyt
TYmNG-XRN1	D6	87	+ve	XRNA	PostNuGran
TYmNG-XRN1	D6	109	+ve	XRNA	DifCyt
TYmNG-XRN1	D6	109	+ve	XRNA	PostNuGran
TYmNG-XRN1	D6	109	+ve	XRNA	STURN
TYmNG-XRN1	D6	94	+ve	XRNA	DifCyt
TYmNG-XRN1	D6	94	+ve	XRNA	AntNuGran
TYmNG-XRN1	D6	94	+ve	XRNA	STURN
TYmNG-XRN1	D6	58	+ve	XRNA	STURN
TYmNG-XRN1	D6	67	+ve	XRNA	DifCyt
TYmNG-XRN1	D6	88	+ve	XRNA	DifCyt
TYmNG-XRN1	D6	88	+ve	XRNA	STURN
TYmNG-XRN1	D6	64.5604	+ve	XRNA	DifCyt
TYmNG-XRN1	D6	81.6286	+ve	XRNA	DifCyt
TYmNG-XRN1	D6	81.6286	+ve	XRNA	STURN
TYmNG-XRN1	D6	62	+ve	XRNA	DifCyt
TYmNG-XRN1	D6	85	+ve	XRNA	DifCyt
TYmNG-XRN1	D6	79	+ve	XRNA	DifCyt
TYmNG-XRN1	D6	79	+ve	XRNA	STURN
TYmNG-XRN1	D6	72	+ve	XRNA	DifCyt
TYmNG-XRN1	D6	72	+ve	XRNA	STURN
TYmNG-XRN1	D6	77	+ve	XRNA	DifCyt
TYmNG-XRN1	D6	77	+ve	XRNA	STURN
TYmNG-XRN1	D6	73	+ve	XRNA	DifCyt
TYmNG-XRN1	D6	73	+ve	XRNA	GranPeriNu
TYmNG-XRN1	D6	73	+ve	XRNA	AntNuGran
TYmNG-XRN1	D6	73	+ve	XRNA	STURN
TYmNG-XRN1	D6	106	+ve	XRNA	DifCyt
TYmNG-XRN1	D6	72	+ve	XRNA	DifCyt
TYmNG-XRN1	D6	81	+ve	XRNA	GranPeriNu
TYmNG-XRN1	D6	58	+ve	XRNA	AntNuGran
TYmNG-XRN1	D6	73	+ve	XRNA	DifCyt
TYmNG-XRN1	D6	73	+ve	XRNA	AntNuGran
TYmNG-XRN1	D6	73	+ve	XRNA	STURN
TYmNG-XRN1	D6	66.7121	+ve	XRNA	DifCyt
TYmNG-XRN1	D6	66.7121	+ve	XRNA	PostNuGran
TYmNG-XRN1	D6	76	+ve	XRNA	DifCyt
TYmNG-XRN1	D6	62	+ve	XRNA	DifCyt
TYmNG-XRN1	D6	62	+ve	XRNA	PostNuGran
TYmNG-XRN1	D6	62	+ve	XRNA	AntNuGran
TYmNG-XRN1	D6	62	+ve	XRNA	STURN
TYmNG-XRN1	D6	120	+ve	XRNA	DifCyt
TYmNG-XRN1	D6	79.5544	+ve	XRNA	DifCyt
TYmNG-XRN1	D6	79.5544	+ve	XRNA	STURN
TYmNG-XRN1	D6	76	+ve	XRNA	DifCyt
TYmNG-XRN1	D6	76	+ve	XRNA	STURN
TYmNG-XRN1	D6	88	+ve	XRNA	DifCyt
TYmNG-XRN1	D6	88	+ve	XRNA	STURN
TYmNG-XRN1	D6	67	+ve	XRNA	DifCyt
TYmNG-XRN1	D6	67	+ve	XRNA	AntNuGran
TYmNG-XRN1	D6	44.0127	+ve	XRNA	DifCyt
TYmNG-XRN1	D6	44.0127	+ve	XRNA	GranPeriNu
TYmNG-XRN1	D6	95	+ve	XRNA	DifCyt
TYmNG-XRN1	D6	95	+ve	XRNA	STURN
TYmNG-XRN1	D6	89	+ve	XRNA	DifCyt
TYmNG-XRN1	D6	89	+ve	XRNA	PostNuGran
TYmNG-XRN1	D6	89	+ve	XRNA	STURN
TYmNG-XRN1	D6	112	+ve	XRNA	DifCyt
TYmNG-XRN1	D6	112	+ve	XRNA	STURN
TYmNG-XRN1	D6	55	+ve	XRNA	DifCyt
TYmNG-XRN1	D6	55	+ve	XRNA	AntNuGran
TYmNG-XRN1	D6	55	+ve	XRNA	STURN
TYmNG-XRN1	D6	68	+ve	XRNA	DifCyt
TYmNG-XRN1	D6	68	+ve	XRNA	PostNuGran
TYmNG-XRN1	D6	68	+ve	XRNA	STURN
TYmNG-XRN1	D6	96	+ve	XRNA	DifCyt
TYmNG-XRN1	D6	96	+ve	XRNA	PostNuGran
TYmNG-XRN1	D6	27.8072	+ve	XRNA	DifCyt
TYmNG-XRN1	D6	27.8072	+ve	XRNA	AntNuGran
TYmNG-XRN1	D6	57	+ve	XRNA	DifCyt
TYmNG-XRN1	D6	66	+ve	XRNA	DifCyt
TYmNG-XRN1	D6	88	+ve	XRNA	DifCyt
TYmNG-XRN1	D6	88	+ve	XRNA	STURN
TYmNG-XRN1	D6	88	+ve	XRNA	DifCyt
TYmNG-XRN1	D6	73	+ve	XRNA	AntNuGran
TYmNG-XRN1	D6	73	+ve	XRNA	STURN
TYmNG-XRN1	D6	76	+ve	XRNA	DifCyt
TYmNG-XRN1	D6	76	+ve	XRNA	AntNuGran
TYmNG-XRN1	D6	76	+ve	XRNA	STURN
TYmNG-XRN1	D6	66	+ve	XRNA	GranPeriNu
TYmNG-XRN1	D6	86	+ve	XRNA	DifCyt
TYmNG-XRN1	D6	86	+ve	XRNA	PostNuGran
TYmNG-XRN1	D6	86	+ve	XRNA	STURN
TYmNG-XRN1	D6	48.4712	-ve	XRNA	AntNuGran
TYmNG-XRN1	D6	48.4712	-ve	XRNA	STURN
TYmNG-XRN1	D6	122	+ve	XRNA	DifCyt
TYmNG-XRN1	D6	45	+ve	XRNA	DifCyt
TYmNG-XRN1	D6	45	+ve	XRNA	GranPeriNu
TYmNG-XRN1	D6	80	+ve	XRNA	DifCyt
TYmNG-XRN1	D6	51	+ve	XRNA	DifCyt
TYmNG-XRN1	D6	51	+ve	XRNA	STURN
TYmNG-XRN1	D6	67	+ve	XRNA	PostNuGran
TYmNG-XRN1	D6	115	-ve	XRNA	DifCyt
TYmNG-XRN1	D6	115	-ve	XRNA	PostNuGran
TYmNG-XRN1	D6	115	-ve	XRNA	STURN
TYmNG-XRN1	D6	95	+ve	XRNA	DifCyt
TYmNG-XRN1	D6	95	+ve	XRNA	STURN
TYmNG-XRN1	D6	65	+ve	XRNA	DifCyt
TYmNG-XRN1	D6	65	+ve	XRNA	STURN
TYmNG-XRN1	D6	76	+ve	XRNA	DifCyt
TYmNG-XRN1	D6	76	+ve	XRNA	PostNuGran
TYmNG-XRN1	D6	76	+ve	XRNA	STURN
TYmNG-XRN1	D6	102	+ve	XRNA	DifCyt
TYmNG-XRN1	D6	102	+ve	XRNA	STURN
TYmNG-XRN1	D6	79	+ve	XRNA	AntNuGran
TYmNG-XRN1	D6	79	+ve	XRNA	STURN
TYmNG-XRN1	D6	48.3743	+ve	XRNA	AntNuGran
TYmNG-XRN1	D6	48.3743	+ve	XRNA	STURN
TYmNG-XRN1	D6	94	+ve	XRNA	DifCyt
TYmNG-XRN1	D6	92	+ve	XRNA	DifCyt
TYmNG-XRN1	D6	92	+ve	XRNA	PostNuGran
TYmNG-XRN1	D6	92	+ve	XRNA	STURN
TYmNG-XRN1	D6	91	+ve	XRNA	DifCyt
TYmNG-XRN1	D6	91	+ve	XRNA	PostNuGran
TYmNG-XRN1	D6	91	+ve	XRNA	STURN
TYmNG-XRN1	D6	61	+ve	XRNA	DifCyt
TYmNG-XRN1	D6	61	+ve	XRNA	AntNuGran
TYmNG-XRN1	D6	100	+ve	XRNA	DifCyt
TYmNG-XRN1	D6	100	+ve	XRNA	AntNuGran
TYmNG-XRN1	D6	92.0478	+ve	XRNA	DifCyt
TYmNG-XRN1	D6	92.0478	+ve	XRNA	AntNuGran
TYmNG-XRN1	D6	92.0478	+ve	XRNA	STURN
TYmNG-XRN1	D6	110.599	+ve	XRNA	DifCyt
TYmNG-XRN1	D6	110.599	+ve	XRNA	STURN
TYmNG-XRN1	D6	70	+ve	XRNA	DifCyt
TYmNG-XRN1	D6	73.0024	+ve	XRNA	DifCyt
TYmNG-XRN1	D6	73.0024	+ve	XRNA	PostNuGran
TYmNG-XRN1	D6	82	+ve	XRNA	DifCyt
TYmNG-XRN1	D6	91	+ve	XRNA	DifCyt
TYmNG-XRN1	D6	91	+ve	XRNA	AntNuGran
TYmNG-XRN1	D6	91	+ve	XRNA	STURN
TYmNG-XRN1	D6	37.7321	+ve	XRNA	STURN
TYmNG-XRN1	D6	88	+ve	XRNA	DifCyt
TYmNG-XRN1	D6	88	+ve	XRNA	PostNuGran
TYmNG-XRN1	D6	88	+ve	XRNA	AntNuGran
TYmNG-XRN1	D6	88	+ve	XRNA	STURN
TYmNG-XRN1	D6	66	+ve	XRNA	DifCyt
TYmNG-XRN1	D6	66	+ve	XRNA	AntNuGran
TYmNG-XRN1	D6	66	+ve	XRNA	STURN
TYmNG-XRN1	D6	68	+ve	XRNA	DifCyt
TYmNG-XRN1	D6	68	+ve	XRNA	STURN
TYmNG-XRN1	D6	76	+ve	XRNA	DifCyt
TYmNG-XRN1	D6	76	+ve	XRNA	PostNuGran
TYmNG-XRN1	D6	76	+ve	XRNA	STURN
TYmNG-XRN1	D6	74	+ve	XRNA	DifCyt
TYmNG-XRN1	D6	74	+ve	XRNA	AntNuGran
TYmNG-XRN1	D6	88	+ve	XRNA	DifCyt
TYmNG-XRN1	D6	85	+ve	XRNA	DifCyt
TYmNG-XRN1	D6	85	+ve	XRNA	STURN
TYmNG-XRN1	D6	58	+ve	XRNA	AntNuGran
TYmNG-XRN1	D6	58	+ve	XRNA	STURN
TYmNG-XRN1	D6	79	+ve	XRNA	DifCyt
TYmNG-XRN1	D6	79	+ve	XRNA	STURN
TYmNG-XRN1	D6	56	+ve	XRNA	DifCyt
TYmNG-XRN1	D6	73	+ve	XRNA	DifCyt
TYmNG-XRN1	D6	125	+ve	XRNA	DifCyt
TYmNG-XRN1	D6	25.8106	+ve	XRNA	DifCyt
TYmNG-XRN1	D6	68	+ve	XRNA	DifCyt
TYmNG-XRN1	D6	68	+ve	XRNA	STURN
TYmNG-XRN1	D6	72	+ve	XRNA	DifCyt
TYmNG-XRN1	D6	86	+ve	XRNA	DifCyt
TYmNG-XRN1	D6	76	+ve	XRNA	DifCyt
TYmNG-XRN1	D6	76	+ve	XRNA	PostNuGran
TYmNG-XRN1	D6	113	+ve	XRNA	DifCyt
TYmNG-XRN1	D6	64	+ve	XRNA	DifCyt
TYmNG-XRN1	D6	70	+ve	XRNA	DifCyt
TYmNG-XRN1	D6	79	+ve	XRNA	DifCyt
TYmNG-XRN1	D6	79	+ve	XRNA	STURN
TYmNG-XRN1	D6	62	+ve	XRNA	DifCyt
TYmNG-XRN1	D6	99	-ve	XRNA	STURN
TYmNG-XRN1	D6	95	+ve	XRNA	DifCyt
TYmNG-XRN1	D6	95	+ve	XRNA	STURN
TYmNG-XRN1	D6	96	+ve	XRNA	DifCyt
TYmNG-XRN1	D6	96	+ve	XRNA	STURN
TYmNG-XRN1	D6	86.6976	-ve	XRNA	PostNuGran
TYmNG-XRN1	D6	86.6976	-ve	XRNA	STURN
TYmNG-XRN1	D6	62	+ve	XRNA	DifCyt
TYmNG-XRN1	D6	62	+ve	XRNA	STURN
TYmNG-XRN1	D6	104	+ve	XRNA	PostNuGran
TYmNG-XRN1	D6	104	+ve	XRNA	STURN
TYmNG-XRN1	D6	93	+ve	XRNA	DifCyt
TYmNG-XRN1	D6	93	+ve	XRNA	STURN
TYmNG-XRN1	D6	28.3209	+ve	XRNA	AntNuGran
TYmNG-XRN1	D6	86.213	+ve	XRNA	PostNuGran
TYmNG-XRN1	D6	86.213	+ve	XRNA	STURN
TYmNG-XRN1	D6	97	+ve	XRNA	DifCyt
TYmNG-XRN1	D6	97	+ve	XRNA	STURN
TYmNG-XRN1	D6	73	+ve	XRNA	DifCyt
TYmNG-XRN1	D6	46	+ve	XRNA	DifCyt
TYmNG-XRN1	D6	46	+ve	XRNA	GranPeriNu
TYmNG-XRN1	D6	20.2472	+ve	XRNA	DifCyt
TYmNG-XRN1	D6	57	+ve	XRNA	DifCyt
TYmNG-XRN1	D6	92	+ve	XRNA	DifCyt
TYmNG-XRN1	D6	75.3964	+ve	XRNA	DifCyt
TYmNG-XRN1	D6	94	+ve	XRNA	DifCyt
TYmNG-XRN1	D6	60	+ve	XRNA	DifCyt
TYmNG-XRN1	D6	60	+ve	XRNA	GranPeriNu
TYmNG-XRN1	D6	60	+ve	XRNA	AntNuGran
TYmNG-XRN1	D6	60	+ve	XRNA	STURN
TYmNG-XRN1	D6	40.0001	+ve	XRNA	DifCyt
TYmNG-XRN1	D6	40.0001	+ve	XRNA	PostNuGran
TYmNG-XRN1	D6	40.0001	+ve	XRNA	STURN
TYmNG-XRN1	D6	54	+ve	XRNA	DifCyt
TYmNG-XRN1	D6	54	+ve	XRNA	PostNuGran
TYmNG-XRN1	D6	54	+ve	XRNA	AntNuGran
TYmNG-XRN1	D6	69	+ve	XRNA	DifCyt
TYmNG-XRN1	D6	69	+ve	XRNA	PostNuGran
TYmNG-XRN1	D6	69	+ve	XRNA	STURN
TYmNG-XRN1	D6	35.1734	+ve	XRNA	DifCyt
TYmNG-XRN1	D6	35.1734	+ve	XRNA	STURN
TYmNG-XRN1	D6	43	+ve	XRNA	DifCyt
TYmNG-XRN1	D6	55.1104	+ve	XRNA	PostNuGran
TYmNG-XRN1	D6	57	+ve	XRNA	AntNuGran
TYmNG-XRN1	D6	57	+ve	XRNA	STURN
TYmNG-XRN1	D6	81	+ve	XRNA	DifCyt
TYmNG-XRN1	D6	81	+ve	XRNA	PostNuGran
TYmNG-XRN1	D6	81	+ve	XRNA	STURN
TYmNG-XRN1	D6	61	+ve	XRNA	DifCyt
TYmNG-XRN1	D6	61	+ve	XRNA	PostNuGran
TYmNG-XRN1	D6	75	+ve	XRNA	DifCyt
TYmNG-XRN1	D6	75	+ve	XRNA	STURN
TYmNG-XRN1	D6	78	-ve	XRNA	STURN
TYmNG-XRN1	D6	30.0849	+ve	XRNA	AntNuGran
TYmNG-XRN1	D6	69	+ve	XRNA	DifCyt
TYmNG-XRN1	D6	62	+ve	XRNA	DifCyt
TYmNG-XRN1	D6	99	+ve	XRNA	DifCyt
TYmNG-XRN1	D6	99	+ve	XRNA	PostNuGran
TYmNG-XRN1	D6	99	+ve	XRNA	AntNuGran
TYmNG-XRN1	D6	99	+ve	XRNA	STURN
TYmNG-XRN1	D6	26.0723	+ve	XRNA	DifCyt
TYmNG-XRN1	D6	26.0723	+ve	XRNA	GranPeriNu
TYmNG-XRN1	D6	26.0723	+ve	XRNA	AntNuGran
TYmNG-XRN1	D6	26.0723	+ve	XRNA	STURN
TYmNG-XRN1	D6	72.9152	+ve	XRNA	DifCyt
TYmNG-XRN1	D6	150	+ve	XRNA	DifCyt
TYmNG-XRN1	D6	150	+ve	XRNA	GranPeriNu
TYmNG-XRN1	D6	78	+ve	XRNA	DifCyt
TYmNG-XRN1	D6	86	+ve	XRNA	DifCyt
TYmNG-XRN1	D6	86	+ve	XRNA	STURN
TYmNG-XRN1	D6	114	+ve	XRNA	DifCyt
TYmNG-XRN1	D6	114	+ve	XRNA	PostNuGran
TYmNG-XRN1	D6	76	+ve	XRNA	DifCyt
TYmNG-ZC3H20	D5	108	+ve	ZC3H20	DifCyt
TYmNG-ZC3H20	D5	96	+ve	ZC3H20	DifCyt
TYmNG-ZC3H20	D5	99	+ve	ZC3H20	DifCyt
TYmNG-ZC3H20	D5	101.042	+ve	ZC3H20	DifCyt
TYmNG-ZC3H20	D5	101	+ve	ZC3H20	DifCyt
TYmNG-ZC3H20	D5	100	+ve	ZC3H20	DifCyt
TYmNG-ZC3H20	D5	95	+ve	ZC3H20	DifCyt
TYmNG-ZC3H20	D5	97	+ve	ZC3H20	DifCyt
TYmNG-ZC3H20	D5	89	+ve	ZC3H20	DifCyt
TYmNG-ZC3H20	D5	105	+ve	ZC3H20	DifCyt
TYmNG-ZC3H20	D5	76	+ve	ZC3H20	DifCyt
TYmNG-ZC3H20	D5	99	+ve	ZC3H20	DifCyt
TYmNG-ZC3H20	D5	76	+ve	ZC3H20	DifCyt
TYmNG-ZC3H20	D5	103	+ve	ZC3H20	DifCyt
TYmNG-ZC3H20	D5	79	+ve	ZC3H20	DifCyt
TYmNG-ZC3H20	D5	99	+ve	ZC3H20	DifCyt
TYmNG-ZC3H20	D5	99	+ve	ZC3H20	DifCyt
TYmNG-ZC3H20	D5	91	+ve	ZC3H20	DifCyt
TYmNG-ZC3H20	D5	102	+ve	ZC3H20	DifCyt
TYmNG-ZC3H20	D5	106	+ve	ZC3H20	DifCyt
TYmNG-ZC3H20	D5	104	+ve	ZC3H20	DifCyt
TYmNG-ZC3H20	D5	60.9549	+ve	ZC3H20	DifCyt
TYmNG-ZC3H20	D5	103.998	+ve	ZC3H20	DifCyt
TYmNG-ZC3H20	D5	103	+ve	ZC3H20	DifCyt
TYmNG-ZC3H20	D5	116	-ve	ZC3H20	DifCyt
TYmNG-ZC3H20	D5	90	+ve	ZC3H20	DifCyt
TYmNG-ZC3H20	D5	87	+ve	ZC3H20	DifCyt
TYmNG-ZC3H20	D5	95	-ve	ZC3H20	DifCyt
TYmNG-ZC3H20	D5	97	+ve	ZC3H20	DifCyt
TYmNG-ZC3H20	D5	95	-ve	ZC3H20	DifCyt
TYmNG-ZC3H20	D5	81	-ve	ZC3H20	DifCyt
TYmNG-ZC3H20	D5	81	-ve	ZC3H20	PostNuGran
TYmNG-ZC3H20	D5	101.12	+ve	ZC3H20	DifCyt
TYmNG-ZC3H20	D5	89	+ve	ZC3H20	DifCyt
TYmNG-ZC3H20	D5	111.51	+ve	ZC3H20	DifCyt
TYmNG-ZC3H20	D5	121.561	+ve	ZC3H20	DifCyt
TYmNG-ZC3H20	D5	109	+ve	ZC3H20	DifCyt
TYmNG-ZC3H20	D5	104	+ve	ZC3H20	DifCyt
TYmNG-ZC3H20	D5	103	+ve	ZC3H20	DifCyt
TYmNG-ZC3H20	D5	94	+ve	ZC3H20	DifCyt
TYmNG-ZC3H20	D5	96	+ve	ZC3H20	DifCyt
TYmNG-ZC3H20	D5	114	+ve	ZC3H20	DifCyt
TYmNG-ZC3H20	D5	89	+ve	ZC3H20	DifCyt
TYmNG-ZC3H20	D5	101	+ve	ZC3H20	DifCyt
TYmNG-ZC3H20	D5	109	+ve	ZC3H20	DifCyt
TYmNG-ZC3H20	D5	85.1469	+ve	ZC3H20	DifCyt
TYmNG-ZC3H20	D5	86	-ve	ZC3H20	DifCyt
TYmNG-ZC3H20	D5	117	-ve	ZC3H20	DifCyt
TYmNG-ZC3H20	D5	91	-ve	ZC3H20	DifCyt
TYmNG-ZC3H20	D5	103	+ve	ZC3H20	DifCyt
TYmNG-ZC3H20	D5	98	+ve	ZC3H20	DifCyt
TYmNG-ZC3H20	D5	88	-ve	ZC3H20	DifCyt
TYmNG-ZC3H20	D5	98	+ve	ZC3H20	DifCyt
TYmNG-ZC3H20	D5	94.9167	+ve	ZC3H20	DifCyt
TYmNG-ZC3H20	D5	89.6247	+ve	ZC3H20	DifCyt
TYmNG-ZC3H20	D5	96	+ve	ZC3H20	DifCyt
TYmNG-ZC3H20	D5	103	+ve	ZC3H20	DifCyt
TYmNG-ZC3H20	D5	108.224	+ve	ZC3H20	DifCyt
TYmNG-ZC3H20	D5	94	+ve	ZC3H20	DifCyt
TYmNG-ZC3H20	D5	96	+ve	ZC3H20	DifCyt
TYmNG-ZC3H20	D5	104	+ve	ZC3H20	DifCyt
TYmNG-ZC3H20	D5	99	-ve	ZC3H20	DifCyt
TYmNG-ZC3H20	D5	96.2542	-ve	ZC3H20	DifCyt
TYmNG-ZC3H20	D5	77	+ve	ZC3H20	DifCyt
TYmNG-ZC3H20	D5	100	+ve	ZC3H20	DifCyt
TYmNG-ZC3H20	D5	107.003	+ve	ZC3H20	DifCyt
TYmNG-ZC3H20	D5	101	+ve	ZC3H20	DifCyt
TYmNG-ZC3H20	D5	78	+ve	ZC3H20	DifCyt
TYmNG-ZC3H20	D5	98	+ve	ZC3H20	DifCyt
TYmNG-ZC3H20	D5	97	+ve	ZC3H20	DifCyt
TYmNG-ZC3H20	D5	109	+ve	ZC3H20	DifCyt
TYmNG-ZC3H20	D5	92	+ve	ZC3H20	DifCyt
TYmNG-ZC3H20	D5	112	+ve	ZC3H20	DifCyt
TYmNG-ZC3H20	D5	100	+ve	ZC3H20	DifCyt
TYmNG-ZC3H20	D5	104	+ve	ZC3H20	DifCyt
TYmNG-ZC3H20	D5	104	+ve	ZC3H20	DifCyt
TYmNG-ZC3H20	D5	103	+ve	ZC3H20	DifCyt
TYmNG-ZC3H20	D5	112	+ve	ZC3H20	DifCyt
TYmNG-ZC3H20	D5	98	+ve	ZC3H20	DifCyt
TYmNG-ZC3H20	D5	100	+ve	ZC3H20	DifCyt
TYmNG-ZC3H20	D5	104	+ve	ZC3H20	DifCyt
TYmNG-ZC3H20	D5	77	+ve	ZC3H20	DifCyt
TYmNG-ZC3H20	D5	106	+ve	ZC3H20	DifCyt
TYmNG-ZC3H20	D5	100	+ve	ZC3H20	DifCyt
TYmNG-ZC3H20	D5	57	+ve	ZC3H20	DifCyt
TYmNG-ZC3H20	D5	102	+ve	ZC3H20	DifCyt
TYmNG-ZC3H20	D5	104	+ve	ZC3H20	DifCyt
TYmNG-ZC3H20	D5	110	+ve	ZC3H20	DifCyt
TYmNG-ZC3H20	D5	105.685	+ve	ZC3H20	DifCyt
TYmNG-ZC3H20	D5	95	+ve	ZC3H20	DifCyt
TYmNG-ZC3H20	D5	107	+ve	ZC3H20	DifCyt
TYmNG-ZC3H20	D5	82	+ve	ZC3H20	DifCyt
TYmNG-ZC3H20	D5	75	+ve	ZC3H20	DifCyt
TYmNG-ZC3H20	D5	80	+ve	ZC3H20	DifCyt
TYmNG-ZC3H20	D5	111	+ve	ZC3H20	DifCyt
TYmNG-ZC3H20	D5	95	+ve	ZC3H20	DifCyt
TYmNG-ZC3H20	D5	113	+ve	ZC3H20	DifCyt
TYmNG-ZC3H20	D5	105	+ve	ZC3H20	DifCyt
TYmNG-ZC3H20	D5	98	-ve	ZC3H20	DifCyt
TYmNG-ZC3H20	D5	95	+ve	ZC3H20	DifCyt
TYmNG-ZC3H20	D5	123.402	+ve	ZC3H20	DifCyt
TYmNG-ZC3H20	D6	112	+ve	ZC3H20	DifCyt
TYmNG-ZC3H20	D6	99	+ve	ZC3H20	DifCyt
TYmNG-ZC3H20	D6	91	+ve	ZC3H20	DifCyt
TYmNG-ZC3H20	D6	92	+ve	ZC3H20	DifCyt
TYmNG-ZC3H20	D6	110	+ve	ZC3H20	DifCyt
TYmNG-ZC3H20	D6	99	+ve	ZC3H20	DifCyt
TYmNG-ZC3H20	D6	103	+ve	ZC3H20	DifCyt
TYmNG-ZC3H20	D6	97.5142	+ve	ZC3H20	DifCyt
TYmNG-ZC3H20	D6	99	+ve	ZC3H20	DifCyt
TYmNG-ZC3H20	D6	97	+ve	ZC3H20	DifCyt
TYmNG-ZC3H20	D6	105	+ve	ZC3H20	DifCyt
TYmNG-ZC3H20	D6	103	+ve	ZC3H20	DifCyt
TYmNG-ZC3H20	D6	89	+ve	ZC3H20	DifCyt
TYmNG-ZC3H20	D6	110	-ve	ZC3H20	DifCyt
TYmNG-ZC3H20	D6	82	+ve	ZC3H20	DifCyt
TYmNG-ZC3H20	D6	100	+ve	ZC3H20	DifCyt
TYmNG-ZC3H20	D6	99	+ve	ZC3H20	DifCyt
TYmNG-ZC3H20	D6	85	+ve	ZC3H20	DifCyt
TYmNG-ZC3H20	D6	94	+ve	ZC3H20	DifCyt
TYmNG-ZC3H20	D6	93.4919	+ve	ZC3H20	DifCyt
TYmNG-ZC3H20	D6	89	+ve	ZC3H20	DifCyt
TYmNG-ZC3H20	D6	97	+ve	ZC3H20	DifCyt
TYmNG-ZC3H20	D6	114	+ve	ZC3H20	DifCyt
TYmNG-ZC3H20	D6	117.48	+ve	ZC3H20	DifCyt
TYmNG-ZC3H20	D6	81.2699	+ve	ZC3H20	DifCyt
TYmNG-ZC3H20	D6	98	+ve	ZC3H20	DifCyt
TYmNG-ZC3H20	D6	96	+ve	ZC3H20	DifCyt
TYmNG-ZC3H20	D6	100	+ve	ZC3H20	DifCyt
TYmNG-ZC3H20	D6	96	+ve	ZC3H20	DifCyt
TYmNG-ZC3H20	D6	82	+ve	ZC3H20	DifCyt
TYmNG-ZC3H20	D6	97	+ve	ZC3H20	DifCyt
TYmNG-ZC3H20	D6	63	+ve	ZC3H20	DifCyt
TYmNG-ZC3H20	D6	83	+ve	ZC3H20	DifCyt
TYmNG-ZC3H20	D6	104	+ve	ZC3H20	DifCyt
TYmNG-ZC3H20	D6	115	+ve	ZC3H20	DifCyt
TYmNG-ZC3H20	D6	85	+ve	ZC3H20	DifCyt
TYmNG-ZC3H20	D6	93	+ve	ZC3H20	DifCyt
TYmNG-ZC3H20	D6	117	-ve	ZC3H20	DifCyt
TYmNG-ZC3H20	D6	103	+ve	ZC3H20	DifCyt
TYmNG-ZC3H20	D6	99	-ve	ZC3H20	DifCyt
TYmNG-ZC3H20	D6	102	+ve	ZC3H20	DifCyt
TYmNG-ZC3H20	D6	81	+ve	ZC3H20	DifCyt
TYmNG-ZC3H20	D6	87	-ve	ZC3H20	DifCyt
TYmNG-ZC3H20	D6	101	+ve	ZC3H20	DifCyt
TYmNG-ZC3H20	D6	94	+ve	ZC3H20	DifCyt
TYmNG-ZC3H20	D6	107	+ve	ZC3H20	DifCyt
TYmNG-ZC3H20	D6	100	+ve	ZC3H20	DifCyt
TYmNG-ZC3H20	D6	99.0844	+ve	ZC3H20	DifCyt
TYmNG-ZC3H20	D6	107.197	+ve	ZC3H20	DifCyt
TYmNG-ZC3H20	D6	99	-ve	ZC3H20	DifCyt
TYmNG-ZC3H20	D6	105	-ve	ZC3H20	DifCyt
TYmNG-ZC3H20	D6	103	+ve	ZC3H20	DifCyt
TYmNG-ZC3H20	D6	112	-ve	ZC3H20	DifCyt
TYmNG-ZC3H20	D6	102	+ve	ZC3H20	DifCyt
TYmNG-ZC3H20	D6	99	-ve	ZC3H20	DifCyt
TYmNG-ZC3H20	D6	112	+ve	ZC3H20	DifCyt
TYmNG-ZC3H20	D6	104	+ve	ZC3H20	DifCyt
TYmNG-ZC3H20	D6	110	+ve	ZC3H20	DifCyt
TYmNG-ZC3H20	D6	129.693	+ve	ZC3H20	DifCyt
TYmNG-ZC3H20	D6	108	+ve	ZC3H20	DifCyt
TYmNG-ZC3H20	D6	107	+ve	ZC3H20	DifCyt
TYmNG-ZC3H20	D6	107	+ve	ZC3H20	AntNuGran
TYmNG-ZC3H20	D6	63	+ve	ZC3H20	DifCyt
TYmNG-ZC3H20	D6	94	+ve	ZC3H20	DifCyt
TYmNG-ZC3H20	D6	99	+ve	ZC3H20	DifCyt
TYmNG-ZC3H20	D6	105	+ve	ZC3H20	DifCyt
TYmNG-ZC3H20	D6	93	-ve	ZC3H20	DifCyt
TYmNG-ZC3H20	D6	96	+ve	ZC3H20	DifCyt
TYmNG-ZC3H20	D6	96	+ve	ZC3H20	DifCyt
TYmNG-ZC3H20	D6	83	+ve	ZC3H20	DifCyt
TYmNG-ZC3H20	D6	95	+ve	ZC3H20	DifCyt
TYmNG-ZC3H20	D6	125	+ve	ZC3H20	DifCyt
TYmNG-ZC3H20	D6	109	+ve	ZC3H20	DifCyt
TYmNG-ZC3H20	D6	103	+ve	ZC3H20	DifCyt
TYmNG-ZC3H20	D6	70	+ve	ZC3H20	DifCyt
TYmNG-ZC3H20	D6	73	-ve	ZC3H20	DifCyt
TYmNG-ZC3H20	D6	95	-ve	ZC3H20	DifCyt
TYmNG-ZC3H20	D6	93	+ve	ZC3H20	DifCyt
TYmNG-ZC3H20	D6	95.3335	+ve	ZC3H20	DifCyt
TYmNG-ZC3H20	D6	92	+ve	ZC3H20	DifCyt
TYmNG-ZC3H20	D6	109	+ve	ZC3H20	DifCyt
TYmNG-ZC3H20	D6	95	+ve	ZC3H20	DifCyt
TYmNG-ZC3H20	D6	110.357	+ve	ZC3H20	DifCyt
TYmNG-ZC3H20	D6	93	+ve	ZC3H20	DifCyt
TYmNG-ZC3H20	D6	96	+ve	ZC3H20	DifCyt
Apex-Alba3	D4	94.2479	-ve	Alba3	DifCyt
Apex-Alba3	D4	100.461	-ve	Alba3	DifCyt
Apex-Alba3	D4	75.2413	-ve	Alba3	DifCyt
Apex-Alba3	D5	80.8047	+ve	Alba3	PostNuGran
Apex-Alba3	D5	80.8047	+ve	Alba3	STURN
Apex-Alba3	D5	51.2238	-ve	Alba3	PostNuGran
Apex-Alba3	D5	51.2238	-ve	Alba3	STURN
Apex-Alba3	D5	80.4267	+ve	Alba3	DifCyt
Apex-Alba3	D5	80.4267	+ve	Alba3	GranPeriNu
Apex-Alba3	D5	80.4267	+ve	Alba3	STURN
Apex-Alba3	D5	72.8376	-ve	Alba3	PostNuGran
Apex-Alba3	D5	95.7115	+ve	Alba3	PostNuGran
Apex-Alba3	D5	95.7115	+ve	Alba3	STURN
Apex-Alba3	D5	103.233	+ve	Alba3	PostNuGran
Apex-Alba3	D5	101.12	+ve	Alba3	DifCyt
Apex-Alba3	D5	101.12	+ve	Alba3	STURN
TYmNG-PABP2	D5	84.2164	+ve	PABP2	DifCyt
TYmNG-PABP2	D5	74.7082	+ve	PABP2	DifCyt
TYmNG-PABP2	D5	84.2164	+ve	PABP2	DifCyt
TYmNG-PABP2	D5	82.5396	+ve	PABP2	DifCyt
TYmNG-PABP2	D5	96.5353	+ve	PABP2	DifCyt
TYmNG-PABP2	D5	20.0243	+ve	PABP2	DifCyt
TYmNG-PABP2	D5	63.659	+ve	PABP2	DifCyt
TYmNG-PABP2	D5	96.5644	-ve	PABP2	DifCyt
TYmNG-PABP2	D5	77.3349	+ve	PABP2	DifCyt
TYmNG-PABP2	D5	114.001	-ve	PABP2	DifCyt
TYmNG-PABP2	D5	91.001	+ve	PABP2	DifCyt
TYmNG-PABP2	D5	91.001	+ve	PABP2	STURN
TYmNG-PABP2	D5	106.286	-ve	PABP2	DifCyt
TYmNG-PABP2	D5	106.286	-ve	PABP2	GranPeriNu
TYmNG-PABP2	D5	101.517	+ve	PABP2	DifCyt

## Sheet: data figure 5b
Strain	Days	NbParticles	PAD1
Wt background	4	0	PAD1-ve
Wt background	4	0	PAD1-ve
Wt background	4	0	PAD1-ve
Wt background	4	0	PAD1-ve
Wt background	4	0	PAD1-ve
Wt background	4	0	PAD1-ve
Wt background	4	0	PAD1-ve
Wt background	4	0	PAD1-ve
Wt background	4	0	PAD1-ve
Wt background	4	0	PAD1-ve
Wt background	4	0	PAD1-ve
Wt background	4	0	PAD1-ve
Wt background	4	0	PAD1-ve
Wt background	4	0	PAD1-ve
Wt background	4	0	PAD1-ve
Wt background	4	0	PAD1-ve
Wt background	4	0	PAD1-ve
Wt background	4	0	PAD1-ve
Wt background	4	0	PAD1-ve
Wt background	4	0	PAD1-ve
Wt background	4	0	PAD1-ve
Wt background	4	0	PAD1-ve
Wt background	4	0	PAD1-ve
Wt background	4	0	PAD1-ve
Wt background	4	0	PAD1-ve
Wt background	4	0	PAD1-ve
Wt background	4	1	PAD1-ve
Wt background	4	0	PAD1-ve
Wt background	4	0	PAD1-ve
Wt background	4	0	PAD1-ve
Wt background	4	0	PAD1-ve
Wt background	4	0	PAD1-ve
Wt background	4	0	PAD1-ve
Wt background	4	0	PAD1-ve
Wt background	4	0	PAD1-ve
Wt background	4	0	PAD1-ve
Wt background	4	0	PAD1-ve
Wt background	4	0	PAD1-ve
Wt background	4	0	PAD1-ve
Wt background	4	0	PAD1-ve
Wt background	4	0	PAD1-ve
Wt background	4	0	PAD1-ve
Wt background	4	0	PAD1-ve
Wt background	4	0	PAD1-ve
Wt background	4	0	PAD1-ve
Wt background	4	0	PAD1-ve
Wt background	4	0	PAD1-ve
Wt background	4	0	PAD1-ve
Wt background	4	0	PAD1-ve
Wt background	4	0	PAD1-ve
Wt background	4	0	PAD1-ve
Wt background	4	0	PAD1-ve
Wt background	4	0	PAD1-ve
Wt background	4	0	PAD1-ve
Wt background	4	0	PAD1-ve
Wt background	4	0	PAD1-ve
Wt background	4	0	PAD1-ve
Wt background	4	0	PAD1-ve
Wt background	4	0	PAD1-ve
Wt background	4	0	PAD1-ve
Wt background	4	0	PAD1-ve
Wt background	4	0	PAD1-ve
Wt background	4	0	PAD1-ve
Wt background	4	0	PAD1-ve
Wt background	4	0	PAD1-ve
Wt background	4	0	PAD1-ve
Wt background	4	0	PAD1-ve
Wt background	4	0	PAD1-ve
Wt background	4	0	PAD1-ve
Wt background	4	0	PAD1-ve
Wt background	4	0	PAD1-ve
Wt background	4	0	PAD1-ve
Wt background	4	0	PAD1-ve
Wt background	4	0	PAD1-ve
Wt background	4	0	PAD1-ve
Wt background	4	0	PAD1-ve
Wt background	4	0	PAD1-ve
Wt background	4	0	PAD1-ve
Wt background	4	0	PAD1-ve
Wt background	4	0	PAD1-ve
Wt background	4	0	PAD1-ve
Wt background	4	0	PAD1-ve
Wt background	4	0	PAD1-ve
Wt background	4	0	PAD1-ve
Wt background	5	2	PAD1+ve
Wt background	5	0	PAD1+ve
Wt background	5	0	PAD1+ve
Wt background	5	1	PAD1-ve
Wt background	5	0	PAD1-ve
Wt background	5	2	PAD1-ve
Wt background	5	0	PAD1+ve
Wt background	5	0	PAD1+ve
Wt background	5	0	PAD1+ve
Wt background	5	0	PAD1+ve
Wt background	5	0	PAD1+ve
Wt background	5	0	PAD1+ve
Wt background	5	0	PAD1-ve
Wt background	5	0	PAD1+ve
Wt background	5	0	PAD1+ve
Wt background	5	0	PAD1+ve
Wt background	5	0	PAD1+ve
Wt background	5	0	PAD1+ve
Wt background	5	0	PAD1-ve
Wt background	5	0	PAD1-ve
Wt background	5	0	PAD1-ve
Wt background	5	0	PAD1+ve
Wt background	5	0	PAD1+ve
Wt background	5	0	PAD1+ve
Wt background	5	1	PAD1+ve
Wt background	5	0	PAD1+ve
Wt background	5	0	PAD1+ve
Wt background	5	0	PAD1+ve
Wt background	5	0	PAD1+ve
Wt background	5	0	PAD1+ve
Wt background	5	0	PAD1-ve
Wt background	5	0	PAD1-ve
Wt background	5	0	PAD1-ve
Wt background	5	0	PAD1+ve
Wt background	5	0	PAD1+ve
Wt background	5	0	PAD1+ve
Wt background	5	0	PAD1+ve
Wt background	5	0	PAD1-ve
Wt background	5	0	PAD1+ve
Wt background	5	0	PAD1+ve
Wt background	5	0	PAD1-ve
Wt background	5	0	PAD1-ve
Wt background	5	0	PAD1-ve
Wt background	5	1	PAD1-ve
Wt background	5	0	PAD1-ve
Wt background	5	0	PAD1-ve
Wt background	5	0	PAD1-ve
Wt background	5	0	PAD1-ve
Wt background	5	1	PAD1-ve
Wt background	5	0	PAD1-ve
Wt background	5	0	PAD1-ve
Wt background	5	0	PAD1+ve
Wt background	5	0	PAD1-ve
Wt background	5	0	PAD1-ve
Wt background	5	0	PAD1-ve
Wt background	5	1	PAD1+ve
Wt background	5	0	PAD1-ve
Wt background	5	0	PAD1-ve
Wt background	5	0	PAD1+ve
Wt background	5	0	PAD1+ve
Wt background	5	0	PAD1-ve
Wt background	5	1	PAD1-ve
Wt background	5	0	PAD1-ve
Wt background	5	0	PAD1+ve
Wt background	5	0	PAD1-ve
Wt background	5	0	PAD1-ve
Wt background	5	1	PAD1-ve
Wt background	5	1	PAD1+ve
Wt background	5	0	PAD1-ve
Wt background	5	0	PAD1-ve
Wt background	5	1	PAD1-ve
Wt background	5	2	PAD1+ve
Wt background	5	1	PAD1-ve
Wt background	5	0	PAD1+ve
Wt background	5	1	PAD1-ve
Wt background	5	1	PAD1+ve
Wt background	5	0	PAD1-ve
Wt background	5	1	PAD1-ve
Wt background	5	0	PAD1+ve
Wt background	5	0	PAD1-ve
Wt background	5	1	PAD1+ve
Wt background	5	3	PAD1-ve
Wt background	5	0	PAD1+ve
Wt background	5	0	PAD1+ve
Wt background	5	0	PAD1-ve
Wt background	5	1	PAD1-ve
Wt background	5	1	PAD1+ve
Wt background	5	0	PAD1-ve
Wt background	5	0	PAD1-ve
Wt background	5	0	PAD1+ve
Wt background	5	0	PAD1-ve
Wt background	5	0	PAD1-ve
Wt background	5	0	PAD1+ve
Wt background	5	0	PAD1+ve
Wt background	5	0	PAD1-ve
Wt background	5	0	PAD1+ve
Wt background	5	0	PAD1-ve
Wt background	5	1	PAD1+ve
Wt background	5	0	PAD1+ve
Wt background	5	0	PAD1-ve
Wt background	5	0	PAD1+ve
Wt background	5	1	PAD1+ve
Wt background	5	0	PAD1-ve
Wt background	5	0	PAD1+ve
Wt background	5	1	PAD1-ve
Wt background	5	0	PAD1+ve
Wt background	5	0	PAD1+ve
Wt background	5	0	PAD1-ve
Wt background	5	0	PAD1+ve
Wt background	5	0	PAD1-ve
Wt background	5	1	PAD1-ve
Wt background	5	1	PAD1+ve
Wt background	5	0	PAD1+ve
Wt background	5	0	PAD1-ve
Wt background	5	0	PAD1+ve
Wt background	5	0	PAD1+ve
Wt background	5	1	PAD1-ve
Wt background	5	0	PAD1+ve
Wt background	5	1	PAD1-ve
Wt background	5	0	PAD1+ve
Wt background	5	3	PAD1+ve
Wt background	5	2	PAD1-ve
Wt background	5	0	PAD1+ve
Wt background	5	0	PAD1-ve
Wt background	5	2	PAD1+ve
Wt background	5	1	PAD1-ve
Wt background	5	0	PAD1-ve
Wt background	5	1	PAD1+ve
Wt background	5	0	PAD1-ve
Wt background	5	0	PAD1+ve
Wt background	5	0	PAD1+ve
Wt background	5	0	PAD1+ve
Wt background	5	1	PAD1-ve
Wt background	5	0	PAD1-ve
Wt background	5	1	PAD1-ve
Wt background	5	0	PAD1-ve
Wt background	5	0	PAD1+ve
Wt background	5	0	PAD1-ve
Wt background	5	1	PAD1+ve
Wt background	5	0	PAD1+ve
Wt background	5	0	PAD1+ve
Wt background	5	0	PAD1+ve
Wt background	5	0	PAD1-ve
Wt background	5	1	PAD1+ve
Wt background	5	1	PAD1-ve
Wt background	5	0	PAD1-ve
Wt background	5	0	PAD1-ve
Wt background	5	0	PAD1+ve
Wt background	5	3	PAD1+ve
Wt background	5	1	PAD1+ve
Wt background	5	1	PAD1+ve
Wt background	5	1	PAD1+ve
Wt background	5	1	PAD1+ve
Wt background	5	0	PAD1+ve
Wt background	5	1	PAD1+ve
Wt background	5	0	PAD1-ve
Wt background	5	0	PAD1-ve
Wt background	5	0	PAD1-ve
Wt background	5	2	PAD1-ve
Wt background	5	0	PAD1-ve
Wt background	5	0	PAD1+ve
Wt background	5	1	PAD1+ve
Wt background	5	0	PAD1+ve
Wt background	5	0	PAD1-ve
Wt background	5	0	PAD1-ve
Wt background	5	0	PAD1+ve
Wt background	5	1	PAD1+ve
Wt background	5	2	PAD1-ve
Wt background	5	2	PAD1-ve
Wt background	5	0	PAD1+ve
Wt background	5	1	PAD1-ve
Wt background	5	1	PAD1-ve
Wt background	5	0	PAD1-ve
Wt background	5	1	PAD1+ve
Wt background	5	1	PAD1+ve
Wt background	5	0	PAD1+ve
Wt background	5	3	PAD1-ve
Wt background	5	0	PAD1-ve
Wt background	5	1	PAD1-ve
Wt background	5	0	PAD1+ve
Wt background	5	0	PAD1+ve
Wt background	5	1	PAD1+ve
Wt background	5	1	PAD1-ve
Wt background	5	0	PAD1+ve
Wt background	5	0	PAD1-ve
Wt background	5	0	PAD1-ve
Wt background	5	0	PAD1-ve
Wt background	5	0	PAD1-ve
Wt background	5	1	PAD1-ve
Wt background	5	1	PAD1+ve
Wt background	5	0	PAD1+ve
Wt background	5	0	PAD1-ve
Wt background	5	0	PAD1+ve
Wt background	5	3	PAD1-ve
Wt background	5	0	PAD1+ve
Wt background	5	3	PAD1-ve
Wt background	5	1	PAD1+ve
Wt background	5	1	PAD1-ve
Wt background	5	0	PAD1+ve
Wt background	5	2	PAD1-ve
Wt background	5	0	PAD1+ve
Wt background	5	1	PAD1-ve
Wt background	5	0	PAD1+ve
Wt background	5	0	PAD1+ve
Wt background	5	0	PAD1+ve
Wt background	5	0	PAD1+ve
Wt background	5	0	PAD1+ve
Wt background	5	0	PAD1+ve
Wt background	6	2	PAD1+ve
Wt background	6	0	PAD1-ve
Wt background	6	0	PAD1-ve
Wt background	6	0	PAD1+ve
Wt background	6	0	PAD1-ve
Wt background	6	0	PAD1+ve
Wt background	6	0	PAD1-ve
Wt background	6	0	PAD1-ve
Wt background	6	0	PAD1-ve
Wt background	6	0	PAD1-ve
Wt background	6	0	PAD1+ve
Wt background	6	1	PAD1+ve
Wt background	6	1	PAD1+ve
Wt background	6	0	PAD1+ve
Wt background	6	0	PAD1+ve
Wt background	6	1	PAD1+ve
Wt background	6	0	PAD1-ve
Wt background	6	1	PAD1+ve
Wt background	6	0	PAD1+ve
Wt background	6	0	PAD1-ve
Wt background	6	0	PAD1+ve
Wt background	6	0	PAD1+ve
Wt background	6	0	PAD1-ve
Wt background	6	0	PAD1-ve
Wt background	6	1	PAD1+ve
Wt background	6	0	PAD1+ve
Wt background	6	0	PAD1+ve
Wt background	6	0	PAD1+ve
Wt background	6	0	PAD1+ve
Wt background	6	0	PAD1+ve
Wt background	6	3	PAD1+ve
Wt background	6	0	PAD1-ve
Wt background	6	0	PAD1+ve
Wt background	6	2	PAD1+ve
Wt background	6	1	PAD1+ve
Wt background	6	0	PAD1+ve
Wt background	6	0	PAD1+ve
Wt background	6	0	PAD1+ve
Wt background	6	0	PAD1-ve
Wt background	6	0	PAD1+ve
Wt background	6	2	PAD1+ve
Wt background	6	0	PAD1+ve
Wt background	6	1	PAD1+ve
Wt background	6	4	PAD1+ve
Wt background	6	2	PAD1+ve
Wt background	6	2	PAD1+ve
Wt background	6	2	PAD1+ve
Wt background	6	2	PAD1+ve
Wt background	6	0	PAD1-ve
Wt background	6	0	PAD1-ve
Wt background	6	0	PAD1+ve
Wt background	6	0	PAD1-ve
Wt background	6	2	PAD1+ve
Wt background	6	0	PAD1+ve
Wt background	6	0	PAD1+ve
Wt background	6	0	PAD1+ve
Wt background	6	1	PAD1+ve
Wt background	6	0	PAD1-ve
Wt background	6	0	PAD1+ve
Wt background	6	0	PAD1-ve
Wt background	6	0	PAD1+ve
Wt background	6	0	PAD1-ve
Wt background	6	0	PAD1+ve
Wt background	6	0	PAD1+ve
Wt background	6	0	PAD1+ve
Wt background	6	0	PAD1+ve
Wt background	6	2	PAD1+ve
Wt background	6	1	PAD1+ve
Wt background	6	1	PAD1+ve
Wt background	6	0	PAD1-ve
Wt background	6	0	PAD1-ve
Wt background	6	1	PAD1+ve
Wt background	6	1	PAD1+ve
Wt background	6	0	PAD1-ve
Wt background	6	0	PAD1-ve
Wt background	6	1	PAD1-ve
Wt background	6	0	PAD1-ve
Wt background	6	0	PAD1+ve
Wt background	6	0	PAD1-ve
Wt background	6	0	PAD1-ve
Wt background	6	0	PAD1-ve
Wt background	6	0	PAD1+ve
Wt background	6	0	PAD1+ve
Wt background	6	1	PAD1+ve
Wt background	6	0	PAD1-ve
Wt background	6	1	PAD1+ve
Wt background	6	0	PAD1+ve
Wt background	6	1	PAD1+ve
Wt background	6	0	PAD1+ve
Wt background	6	0	PAD1+ve
Wt background	6	1	PAD1+ve
Wt background	6	0	PAD1+ve
Wt background	6	0	PAD1+ve
Wt background	6	0	PAD1+ve
Wt background	6	0	PAD1+ve
Wt background	6	0	PAD1+ve
Wt background	6	1	PAD1+ve
Wt background	6	1	PAD1-ve
Wt background	6	1	PAD1+ve
Wt background	6	0	PAD1+ve
Wt background	6	0	PAD1+ve
Wt background	6	1	PAD1+ve
Wt background	6	0	PAD1+ve
Wt background	6	0	PAD1-ve
Wt background	6	3	PAD1+ve
Wt background	6	0	PAD1+ve
Wt background	6	0	PAD1+ve
Wt background	6	1	PAD1-ve
Wt background	6	0	PAD1+ve
Wt background	6	0	PAD1+ve
Wt background	6	0	PAD1-ve
Wt background	6	0	PAD1-ve
Wt background	6	0	PAD1+ve
Wt background	6	0	PAD1+ve
Wt background	6	0	PAD1+ve
Wt background	6	1	PAD1+ve
Wt background	6	1	PAD1+ve
Wt background	6	0	PAD1+ve
Wt background	6	0	PAD1-ve
Wt background	6	0	PAD1-ve
Wt background	6	0	PAD1-ve
Wt background	6	0	PAD1+ve
Wt background	6	0	PAD1-ve
Wt background	6	0	PAD1+ve
Wt background	6	0	PAD1-ve
Wt background	6	0	PAD1-ve
Wt background	6	0	PAD1+ve
Wt background	6	0	PAD1+ve
Wt background	6	1	PAD1+ve
Wt background	6	1	PAD1+ve
Wt background	6	0	PAD1+ve
Wt background	6	0	PAD1+ve
Wt background	6	0	PAD1+ve
Wt background	6	0	PAD1+ve
Wt background	6	0	PAD1-ve
Wt background	6	0	PAD1+ve
Wt background	6	0	PAD1+ve
Wt background	6	1	PAD1+ve
Wt background	6	0	PAD1-ve
Wt background	6	0	PAD1-ve
Wt background	6	0	PAD1+ve
Wt background	6	0	PAD1-ve
Wt background	6	0	PAD1+ve
Wt background	6	0	PAD1-ve
Wt background	6	0	PAD1-ve
Wt background	6	0	PAD1-ve
Wt background	6	1	PAD1+ve
Wt background	6	0	PAD1+ve
Wt background	6	0	PAD1-ve
Wt background	6	0	PAD1-ve
Wt background	6	0	PAD1-ve
Wt background	6	0	PAD1-ve
Wt background	6	0	PAD1-ve
Wt background	6	0	PAD1-ve
Wt background	6	0	PAD1-ve
Wt background	6	0	PAD1-ve
Wt background	6	0	PAD1-ve
Wt background	6	0	PAD1-ve
Wt background	6	0	PAD1+ve
Wt background	6	1	PAD1-ve
Wt background	6	0	PAD1-ve
Wt background	6	0	PAD1+ve
Wt background	6	0	PAD1+ve
Wt background	6	0	PAD1+ve
Wt background	6	0	PAD1+ve
Wt background	6	0	PAD1-ve
Wt background	6	0	PAD1+ve
Wt background	6	0	PAD1+ve
Wt background	6	0	PAD1+ve
Wt background	6	0	PAD1+ve
Wt background	6	2	PAD1+ve
Wt background	6	0	PAD1+ve
Wt background	6	0	PAD1+ve
Wt background	6	0	PAD1+ve
Wt background	6	0	PAD1+ve
Wt background	6	1	PAD1-ve
Wt background	6	1	PAD1+ve
Wt background	6	0	PAD1+ve
Wt background	6	0	PAD1-ve
Wt background	6	0	PAD1-ve
Wt background	6	0	PAD1-ve
Wt background	6	1	PAD1+ve
Wt background	6	0	PAD1-ve
Wt background	6	0	PAD1+ve
Wt background	6	0	PAD1-ve
Wt background	6	0	PAD1-ve
Wt background	6	0	PAD1+ve
Wt background	6	3	PAD1-ve
Wt background	6	0	PAD1+ve
Wt background	6	1	PAD1+ve
Wt background	6	0	PAD1+ve
Wt background	6	0	PAD1-ve
Wt background	6	0	PAD1+ve
Wt background	6	1	PAD1+ve
Wt background	6	0	PAD1+ve
Wt background	6	0	PAD1+ve
Wt background	6	0	PAD1+ve
Wt background	6	0	PAD1+ve
Wt background	6	0	PAD1+ve
Wt background	6	1	PAD1+ve
Wt background	6	0	PAD1+ve
Wt background	6	0	PAD1+ve
Wt background	6	0	PAD1-ve
Wt background	6	0	PAD1+ve
Wt background	6	0	PAD1-ve
Wt background	6	0	PAD1-ve
Wt background	6	1	PAD1+ve
Wt background	6	0	PAD1-ve
Wt background	6	0	PAD1+ve
Wt background	6	0	PAD1+ve
Wt background	6	0	PAD1+ve
Wt background	6	0	PAD1-ve
Wt background	6	0	PAD1-ve
Wt background	6	2	PAD1+ve
Wt background	6	0	PAD1+ve
Wt background	6	0	PAD1+ve
Wt background	6	0	PAD1+ve
Wt background	6	0	PAD1+ve
Wt background	6	0	PAD1+ve
Wt background	6	0	PAD1+ve
Wt background	6	0	PAD1-ve
Wt background	6	0	PAD1+ve
Wt background	6	0	PAD1-ve
Wt background	6	3	PAD1+ve
Wt background	6	0	PAD1-ve
Wt background	6	0	PAD1-ve
Wt background	6	3	PAD1+ve
Wt background	6	1	PAD1+ve
Wt background	6	1	PAD1+ve
Wt background	6	1	PAD1+ve
Wt background	6	0	PAD1+ve
Wt background	6	0	PAD1+ve
Wt background	6	0	PAD1+ve
Wt background	6	0	PAD1+ve
Wt background	6	0	PAD1+ve
Wt background	6	0	PAD1+ve
Wt background	6	0	PAD1+ve
Wt background	6	0	PAD1-ve
Wt background	6	0	PAD1-ve
Wt background	6	0	PAD1-ve
Wt background	6	0	PAD1-ve
Wt background	6	0	PAD1+ve
Wt background	6	0	PAD1-ve
Wt background	6	0	PAD1+ve
Wt background	6	0	PAD1-ve
Wt background	6	0	PAD1-ve
Wt background	6	0	PAD1+ve
Wt background	6	0	PAD1+ve
Wt background	6	0	PAD1-ve
Wt background	6	0	PAD1-ve
Wt background	6	0	PAD1-ve
Wt background	6	0	PAD1-ve
Wt background	6	1	PAD1+ve
Wt background	6	0	PAD1+ve
Wt background	6	0	PAD1+ve
Wt background	6	0	PAD1+ve
Wt background	6	0	PAD1+ve
Wt background	6	2	PAD1+ve
Wt background	6	0	PAD1+ve
Wt background	6	0	PAD1+ve
Wt background	6	0	PAD1-ve
Wt background	6	0	PAD1-ve
Wt background	6	0	PAD1+ve
Wt background	6	1	PAD1+ve
Wt background	6	0	PAD1-ve
Wt background	6	0	PAD1+ve
Wt background	6	2	PAD1+ve
Wt background	6	0	PAD1+ve
Wt background	6	0	PAD1+ve
Wt background	6	1	PAD1+ve
Wt background	6	1	PAD1+ve
Wt background	6	0	PAD1+ve
Wt background	6	0	PAD1-ve
Wt background	6	2	PAD1+ve
Wt background	6	0	PAD1+ve
Wt background	6	1	PAD1+ve
Wt background	6	0	PAD1+ve
Wt background	6	0	PAD1-ve
Wt background	6	0	PAD1-ve
Wt background	6	0	PAD1-ve
Wt background	6	0	PAD1+ve
Wt background	6	0	PAD1+ve
Wt background	6	0	PAD1+ve
Wt background	6	0	PAD1+ve
Wt background	6	0	PAD1+ve
Wt background	6	0	PAD1+ve
Wt background	6	0	PAD1+ve
Wt background	6	0	PAD1+ve
Wt background	6	0	PAD1+ve
Wt background	6	0	PAD1-ve
Wt background	6	0	PAD1+ve
Wt background	6	0	PAD1+ve
Wt background	6	0	PAD1-ve
Wt background	6	0	PAD1-ve
Wt background	6	0	PAD1+ve
Wt background	6	0	PAD1+ve
Wt background	6	0	PAD1+ve
Wt background	6	0	PAD1+ve
Wt background	6	3	PAD1+ve
Wt background	6	3	PAD1+ve
Wt background	6	2	PAD1+ve
Wt background	6	0	PAD1+ve
Wt background	6	2	PAD1+ve
Wt background	6	0	PAD1-ve
Wt background	6	0	PAD1+ve
Wt background	6	0	PAD1+ve
Wt background	6	0	PAD1-ve
Wt background	6	0	PAD1-ve
Wt background	6	1	PAD1+ve
Wt background	6	0	PAD1+ve
Wt background	6	1	PAD1+ve
Wt background	6	0	PAD1+ve
Wt background	6	0	PAD1-ve
Wt background	6	0	PAD1-ve
Wt background	6	0	PAD1-ve
Wt background	6	0	PAD1+ve
Wt background	6	0	PAD1+ve
Wt background	6	0	PAD1-ve
Wt background	6	0	PAD1-ve
Wt background	6	0	PAD1+ve
Wt background	6	0	PAD1+ve
Wt background	6	1	PAD1+ve
Wt background	6	1	PAD1+ve
Wt background	6	0	PAD1-ve
Wt background	6	0	PAD1+ve
Wt background	6	0	PAD1-ve
Wt background	6	0	PAD1+ve
Wt background	6	0	PAD1-ve
Wt background	6	0	PAD1+ve
Wt background	6	1	PAD1+ve
Wt background	6	2	PAD1+ve
Wt background	6	0	PAD1+ve
Wt background	6	2	PAD1+ve
Wt background	6	0	PAD1+ve
Wt background	6	0	PAD1+ve
Wt background	6	2	PAD1-ve
Wt background	6	0	PAD1-ve
Wt background	6	0	PAD1+ve
Wt background	6	0	PAD1-ve
Wt background	6	0	PAD1+ve
Wt background	6	2	PAD1+ve
Wt background	6	1	PAD1+ve
Wt background	6	1	PAD1+ve
Wt background	6	2	PAD1+ve
Wt background	6	0	PAD1+ve
Wt background	6	0	PAD1-ve
Wt background	6	0	PAD1+ve
Wt background	6	0	PAD1+ve
Wt background	6	0	PAD1+ve
Wt background	6	1	PAD1+ve
Wt background	6	1	PAD1+ve
Wt background	6	0	PAD1+ve
Wt background	6	0	PAD1+ve
Wt background	6	0	PAD1+ve
Wt background	6	0	PAD1-ve
Wt background	6	0	PAD1-ve
Wt background	6	0	PAD1+ve
Wt background	6	0	PAD1-ve
Wt background	6	1	PAD1-ve
Wt background	6	0	PAD1-ve
Wt background	6	0	PAD1+ve
Wt background	6	0	PAD1+ve
Wt background	6	0	PAD1-ve
Wt background	6	0	PAD1+ve
Wt background	6	0	PAD1-ve
Wt background	6	0	PAD1-ve
Wt background	6	0	PAD1-ve
Wt background	6	0	PAD1+ve
Wt background	6	0	PAD1-ve
Wt background	6	0	PAD1+ve
Wt background	6	1	PAD1+ve
Wt background	6	1	PAD1+ve
Wt background	6	1	PAD1+ve
Wt background	6	1	PAD1+ve
Wt background	6	1	PAD1+ve
Wt background	6	0	PAD1+ve
Wt background	6	1	PAD1+ve
Wt background	6	0	PAD1+ve
Wt background	6	0	PAD1+ve
Wt background	6	1	PAD1+ve
Wt background	6	0	PAD1-ve
Wt background	6	1	PAD1+ve
Wt background	6	1	PAD1-ve
Wt background	6	0	PAD1-ve
Wt background	6	0	PAD1-ve
Wt background	6	0	PAD1+ve
Wt background	6	0	PAD1-ve
Wt background	6	0	PAD1-ve
Wt background	6	0	PAD1+ve
Wt background	6	0	PAD1+ve
Wt background	6	0	PAD1+ve
Wt background	6	1	PAD1+ve
Wt background	6	0	PAD1-ve
Wt background	6	0	PAD1-ve
Wt background	6	1	PAD1+ve
Wt background	6	0	PAD1-ve
Wt background	6	0	PAD1-ve
Wt background	6	3	PAD1+ve
Wt background	6	0	PAD1+ve
Wt background	6	0	PAD1-ve
Wt background	6	1	PAD1+ve
Wt background	6	0	PAD1+ve
Wt background	6	0	PAD1+ve
Wt background	6	0	PAD1-ve
Wt background	6	0	PAD1+ve
Wt background	6	0	PAD1+ve
Wt background	6	0	PAD1+ve
Wt background	6	0	PAD1+ve
Wt background	6	3	PAD1+ve
Wt background	6	0	PAD1+ve
Wt background	6	0	PAD1+ve
Wt background	6	0	PAD1+ve
Wt background	6	0	PAD1+ve
Wt background	6	0	PAD1+ve
Wt background	6	0	PAD1+ve
Wt background	6	0	PAD1-ve
Wt background	6	0	PAD1+ve
Wt background	6	0	PAD1+ve
Wt background	6	0	PAD1+ve
Wt background	6	0	PAD1+ve
Wt background	6	0	PAD1+ve
Wt background	6	0	PAD1+ve
Wt background	6	0	PAD1+ve
Wt background	6	0	PAD1+ve
Wt background	6	0	PAD1+ve
Wt background	6	0	PAD1+ve
Wt background	6	0	PAD1-ve
Wt background	6	0	PAD1-ve
Wt background	6	0	PAD1-ve
Wt background	6	0	PAD1-ve
Wt background	6	1	PAD1+ve
Wt background	6	1	PAD1+ve
Wt background	6	0	PAD1-ve
Wt background	6	0	PAD1+ve
Wt background	6	0	PAD1+ve
Wt background	6	1	PAD1+ve
Wt background	6	1	PAD1+ve
Wt background	6	0	PAD1+ve
Wt background	6	1	PAD1+ve
Wt background	6	0	PAD1+ve
Wt background	6	1	PAD1+ve
Wt background	6	0	PAD1+ve
Wt background	6	0	PAD1+ve
Wt background	6	0	PAD1+ve
Wt background	6	1	PAD1+ve
Wt background	6	0	PAD1+ve
Wt background	6	3	PAD1+ve
Wt background	6	0	PAD1-ve
TbDYRK-/- background	4	0	PAD1-ve
TbDYRK-/- background	4	0	PAD1-ve
TbDYRK-/- background	4	0	PAD1-ve
TbDYRK-/- background	4	0	PAD1-ve
TbDYRK-/- background	4	0	PAD1-ve
TbDYRK-/- background	4	0	PAD1-ve
TbDYRK-/- background	4	0	PAD1-ve
TbDYRK-/- background	4	0	PAD1-ve
TbDYRK-/- background	4	0	PAD1-ve
TbDYRK-/- background	4	0	PAD1-ve
TbDYRK-/- background	4	0	PAD1-ve
TbDYRK-/- background	4	0	PAD1-ve
TbDYRK-/- background	4	0	PAD1-ve
TbDYRK-/- background	4	0	PAD1-ve
TbDYRK-/- background	4	0	PAD1-ve
TbDYRK-/- background	4	0	PAD1-ve
TbDYRK-/- background	4	0	PAD1-ve
TbDYRK-/- background	4	2	PAD1-ve
TbDYRK-/- background	4	1	PAD1-ve
TbDYRK-/- background	4	4	PAD1-ve
TbDYRK-/- background	4	1	PAD1-ve
TbDYRK-/- background	4	0	PAD1-ve
TbDYRK-/- background	4	0	PAD1-ve
TbDYRK-/- background	4	0	PAD1-ve
TbDYRK-/- background	4	0	PAD1-ve
TbDYRK-/- background	4	0	PAD1-ve
TbDYRK-/- background	4	0	PAD1-ve
TbDYRK-/- background	4	0	PAD1-ve
TbDYRK-/- background	4	0	PAD1-ve
TbDYRK-/- background	4	0	PAD1-ve
TbDYRK-/- background	4	0	PAD1-ve
TbDYRK-/- background	4	0	PAD1-ve
TbDYRK-/- background	4	0	PAD1-ve
TbDYRK-/- background	4	0	PAD1-ve
TbDYRK-/- background	4	0	PAD1-ve
TbDYRK-/- background	4	0	PAD1-ve
TbDYRK-/- background	4	0	PAD1-ve
TbDYRK-/- background	4	0	PAD1-ve
TbDYRK-/- background	4	0	PAD1-ve
TbDYRK-/- background	4	0	PAD1-ve
TbDYRK-/- background	4	0	PAD1-ve
TbDYRK-/- background	4	0	PAD1-ve
TbDYRK-/- background	4	0	PAD1-ve
TbDYRK-/- background	4	0	PAD1-ve
TbDYRK-/- background	4	0	PAD1-ve
TbDYRK-/- background	4	0	PAD1-ve
TbDYRK-/- background	4	0	PAD1-ve
TbDYRK-/- background	4	0	PAD1-ve
TbDYRK-/- background	4	0	PAD1-ve
TbDYRK-/- background	4	0	PAD1-ve
TbDYRK-/- background	4	0	PAD1-ve
TbDYRK-/- background	4	0	PAD1-ve
TbDYRK-/- background	4	0	PAD1-ve
TbDYRK-/- background	4	0	PAD1-ve
TbDYRK-/- background	4	0	PAD1-ve
TbDYRK-/- background	4	0	PAD1-ve
TbDYRK-/- background	4	0	PAD1-ve
TbDYRK-/- background	4	0	PAD1-ve
TbDYRK-/- background	4	0	PAD1-ve
TbDYRK-/- background	4	0	PAD1-ve
TbDYRK-/- background	4	0	PAD1-ve
TbDYRK-/- background	4	0	PAD1-ve
TbDYRK-/- background	4	1	PAD1-ve
TbDYRK-/- background	4	1	PAD1-ve
TbDYRK-/- background	4	0	PAD1-ve
TbDYRK-/- background	4	0	PAD1-ve
TbDYRK-/- background	4	2	PAD1-ve
TbDYRK-/- background	4	0	PAD1-ve
TbDYRK-/- background	4	0	PAD1-ve
TbDYRK-/- background	4	0	PAD1-ve
TbDYRK-/- background	4	0	PAD1-ve
TbDYRK-/- background	4	0	PAD1-ve
TbDYRK-/- background	4	0	PAD1-ve
TbDYRK-/- background	4	0	PAD1-ve
TbDYRK-/- background	4	1	PAD1-ve
TbDYRK-/- background	4	0	PAD1-ve
TbDYRK-/- background	4	0	PAD1-ve
TbDYRK-/- background	4	0	PAD1-ve
TbDYRK-/- background	4	0	PAD1-ve
TbDYRK-/- background	4	0	PAD1-ve
TbDYRK-/- background	4	0	PAD1-ve
TbDYRK-/- background	4	0	PAD1-ve
TbDYRK-/- background	4	1	PAD1-ve
TbDYRK-/- background	4	1	PAD1-ve
TbDYRK-/- background	4	1	PAD1-ve
TbDYRK-/- background	4	0	PAD1-ve
TbDYRK-/- background	4	0	PAD1-ve
TbDYRK-/- background	4	0	PAD1-ve
TbDYRK-/- background	4	0	PAD1-ve
TbDYRK-/- background	4	0	PAD1-ve
TbDYRK-/- background	4	0	PAD1-ve
TbDYRK-/- background	4	0	PAD1-ve
TbDYRK-/- background	4	0	PAD1-ve
TbDYRK-/- background	4	0	PAD1-ve
TbDYRK-/- background	4	0	PAD1-ve
TbDYRK-/- background	4	0	PAD1-ve
TbDYRK-/- background	4	0	PAD1-ve
TbDYRK-/- background	4	1	PAD1-ve
TbDYRK-/- background	4	0	PAD1-ve
TbDYRK-/- background	4	0	PAD1-ve
TbDYRK-/- background	4	0	PAD1-ve
TbDYRK-/- background	4	1	PAD1-ve
TbDYRK-/- background	4	0	PAD1-ve
TbDYRK-/- background	4	0	PAD1-ve
TbDYRK-/- background	4	0	PAD1-ve
TbDYRK-/- background	4	0	PAD1-ve
TbDYRK-/- background	4	0	PAD1-ve
TbDYRK-/- background	4	0	PAD1-ve
TbDYRK-/- background	4	0	PAD1-ve
TbDYRK-/- background	4	0	PAD1-ve
TbDYRK-/- background	4	0	PAD1-ve
TbDYRK-/- background	4	0	PAD1-ve
TbDYRK-/- background	4	0	PAD1-ve
TbDYRK-/- background	4	0	PAD1-ve
TbDYRK-/- background	4	0	PAD1-ve
TbDYRK-/- background	4	0	PAD1-ve
TbDYRK-/- background	4	0	PAD1-ve
TbDYRK-/- background	4	0	PAD1-ve
TbDYRK-/- background	4	0	PAD1-ve
TbDYRK-/- background	4	0	PAD1-ve
TbDYRK-/- background	4	0	PAD1-ve
TbDYRK-/- background	4	0	PAD1-ve
TbDYRK-/- background	4	0	PAD1-ve
TbDYRK-/- background	4	0	PAD1-ve
TbDYRK-/- background	4	0	PAD1-ve
TbDYRK-/- background	4	0	PAD1-ve
TbDYRK-/- background	4	0	PAD1-ve
TbDYRK-/- background	4	0	PAD1-ve
TbDYRK-/- background	4	0	PAD1-ve
TbDYRK-/- background	5	0	PAD1-ve
TbDYRK-/- background	5	0	PAD1-ve
TbDYRK-/- background	5	0	PAD1-ve
TbDYRK-/- background	5	0	PAD1-ve
TbDYRK-/- background	5	0	PAD1-ve
TbDYRK-/- background	5	0	PAD1-ve
TbDYRK-/- background	5	0	PAD1-ve
TbDYRK-/- background	5	0	PAD1-ve
TbDYRK-/- background	5	0	PAD1-ve
TbDYRK-/- background	5	0	PAD1-ve
TbDYRK-/- background	5	0	PAD1-ve
TbDYRK-/- background	5	0	PAD1-ve
TbDYRK-/- background	5	0	PAD1-ve
TbDYRK-/- background	5	0	PAD1-ve
TbDYRK-/- background	5	0	PAD1-ve
TbDYRK-/- background	5	0	PAD1-ve
TbDYRK-/- background	5	0	PAD1-ve
TbDYRK-/- background	5	0	PAD1-ve
TbDYRK-/- background	5	0	PAD1-ve
TbDYRK-/- background	5	0	PAD1-ve
TbDYRK-/- background	5	0	PAD1-ve
TbDYRK-/- background	5	0	PAD1-ve
TbDYRK-/- background	5	0	PAD1-ve
TbDYRK-/- background	5	0	PAD1-ve
TbDYRK-/- background	5	0	PAD1-ve
TbDYRK-/- background	5	0	PAD1-ve
TbDYRK-/- background	5	0	PAD1-ve
TbDYRK-/- background	5	0	PAD1-ve
TbDYRK-/- background	5	0	PAD1-ve
TbDYRK-/- background	5	0	PAD1-ve
TbDYRK-/- background	5	0	PAD1-ve
TbDYRK-/- background	5	0	PAD1-ve
TbDYRK-/- background	5	0	PAD1-ve
TbDYRK-/- background	5	0	PAD1-ve
TbDYRK-/- background	5	0	PAD1-ve
TbDYRK-/- background	5	0	PAD1-ve
TbDYRK-/- background	5	0	PAD1-ve
TbDYRK-/- background	5	0	PAD1-ve
TbDYRK-/- background	5	0	PAD1-ve
TbDYRK-/- background	5	0	PAD1-ve
TbDYRK-/- background	5	0	PAD1-ve
TbDYRK-/- background	5	0	PAD1-ve
TbDYRK-/- background	5	0	PAD1-ve
TbDYRK-/- background	5	0	PAD1-ve
TbDYRK-/- background	5	0	PAD1-ve
TbDYRK-/- background	5	0	PAD1-ve
TbDYRK-/- background	5	0	PAD1-ve
TbDYRK-/- background	5	0	PAD1-ve
TbDYRK-/- background	5	0	PAD1-ve
TbDYRK-/- background	5	0	PAD1-ve
TbDYRK-/- background	5	0	PAD1-ve
TbDYRK-/- background	5	0	PAD1-ve
TbDYRK-/- background	5	0	PAD1-ve
TbDYRK-/- background	5	0	PAD1-ve
TbDYRK-/- background	5	0	PAD1-ve
TbDYRK-/- background	5	0	PAD1-ve
TbDYRK-/- background	5	0	PAD1-ve
TbDYRK-/- background	5	0	PAD1-ve
TbDYRK-/- background	5	0	PAD1-ve
TbDYRK-/- background	5	0	PAD1-ve
TbDYRK-/- background	5	0	PAD1-ve
TbDYRK-/- background	5	0	PAD1-ve
TbDYRK-/- background	5	0	PAD1-ve
TbDYRK-/- background	5	0	PAD1-ve
TbDYRK-/- background	5	0	PAD1-ve
TbDYRK-/- background	5	0	PAD1-ve
TbDYRK-/- background	5	0	PAD1-ve
TbDYRK-/- background	5	0	PAD1-ve
TbDYRK-/- background	5	0	PAD1-ve
TbDYRK-/- background	5	0	PAD1-ve
TbDYRK-/- background	5	0	PAD1-ve
TbDYRK-/- background	5	0	PAD1-ve
TbDYRK-/- background	5	0	PAD1-ve
TbDYRK-/- background	5	0	PAD1-ve
TbDYRK-/- background	5	0	PAD1-ve
TbDYRK-/- background	5	0	PAD1-ve
TbDYRK-/- background	5	0	PAD1-ve
TbDYRK-/- background	5	0	PAD1-ve
TbDYRK-/- background	5	0	PAD1-ve
TbDYRK-/- background	5	0	PAD1-ve
TbDYRK-/- background	5	0	PAD1-ve
TbDYRK-/- background	5	0	PAD1-ve
TbDYRK-/- background	5	0	PAD1-ve
TbDYRK-/- background	5	0	PAD1-ve
TbDYRK-/- background	5	0	PAD1-ve
TbDYRK-/- background	5	0	PAD1-ve
TbDYRK-/- background	5	0	PAD1-ve
TbDYRK-/- background	5	0	PAD1-ve
TbDYRK-/- background	5	0	PAD1-ve
TbDYRK-/- background	5	0	PAD1-ve
TbDYRK-/- background	5	0	PAD1-ve
TbDYRK-/- background	5	0	PAD1-ve
TbDYRK-/- background	5	0	PAD1-ve
TbDYRK-/- background	5	2	PAD1-ve
TbDYRK-/- background	5	0	PAD1-ve
TbDYRK-/- background	5	0	PAD1-ve
TbDYRK-/- background	5	1	PAD1-ve
TbDYRK-/- background	5	0	PAD1-ve
TbDYRK-/- background	5	0	PAD1-ve
TbDYRK-/- background	5	0	PAD1-ve
TbDYRK-/- background	5	0	PAD1-ve
TbDYRK-/- background	5	0	PAD1-ve
TbDYRK-/- background	5	0	PAD1-ve
TbDYRK-/- background	5	0	PAD1-ve
TbDYRK-/- background	5	0	PAD1-ve
TbDYRK-/- background	5	0	PAD1-ve
TbDYRK-/- background	5	0	PAD1-ve
TbDYRK-/- background	5	0	PAD1-ve
TbDYRK-/- background	5	0	PAD1-ve
TbDYRK-/- background	5	0	PAD1-ve
TbDYRK-/- background	5	0	PAD1-ve
TbDYRK-/- background	5	0	PAD1-ve
TbDYRK-/- background	5	0	PAD1-ve
TbDYRK-/- background	5	0	PAD1-ve
TbDYRK-/- background	5	0	PAD1-ve
TbDYRK-/- background	5	0	PAD1-ve
TbDYRK-/- background	5	0	PAD1-ve
TbDYRK-/- background	5	0	PAD1-ve
TbDYRK-/- background	5	0	PAD1-ve
TbDYRK-/- background	5	0	PAD1-ve
TbDYRK-/- background	5	0	PAD1-ve
TbDYRK-/- background	5	0	PAD1-ve
TbDYRK-/- background	5	0	PAD1-ve
TbDYRK-/- background	5	0	PAD1-ve
TbDYRK-/- background	5	0	PAD1-ve
TbDYRK-/- background	5	0	PAD1-ve
TbDYRK-/- background	5	0	PAD1-ve
TbDYRK-/- background	5	0	PAD1-ve
TbDYRK-/- background	5	0	PAD1-ve
TbDYRK-/- background	5	0	PAD1-ve
TbDYRK-/- background	5	1	PAD1-ve
TbDYRK-/- background	5	0	PAD1-ve
TbDYRK-/- background	5	0	PAD1-ve
TbDYRK-/- background	5	0	PAD1-ve
TbDYRK-/- background	5	0	PAD1-ve
TbDYRK-/- background	5	0	PAD1-ve
TbDYRK-/- background	5	0	PAD1-ve
TbDYRK-/- background	5	0	PAD1-ve
TbDYRK-/- background	5	0	PAD1-ve
TbDYRK-/- background	5	0	PAD1-ve
TbDYRK-/- background	5	0	PAD1-ve
TbDYRK-/- background	5	0	PAD1-ve
TbDYRK-/- background	5	0	PAD1-ve
TbDYRK-/- background	5	0	PAD1-ve
TbDYRK-/- background	5	0	PAD1-ve
TbDYRK-/- background	5	0	PAD1-ve
TbDYRK-/- background	5	0	PAD1-ve
TbDYRK-/- background	5	0	PAD1-ve
TbDYRK-/- background	5	0	PAD1-ve
TbDYRK-/- background	5	0	PAD1-ve
TbDYRK-/- background	5	0	PAD1-ve
TbDYRK-/- background	5	0	PAD1-ve
TbDYRK-/- background	5	0	PAD1-ve
TbDYRK-/- background	5	0	PAD1-ve
TbDYRK-/- background	5	0	PAD1-ve
TbDYRK-/- background	5	1	PAD1-ve
TbDYRK-/- background	5	0	PAD1-ve
TbDYRK-/- background	5	0	PAD1-ve
TbDYRK-/- background	5	0	PAD1-ve
TbDYRK-/- background	5	0	PAD1-ve
TbDYRK-/- background	5	1	PAD1-ve
TbDYRK-/- background	5	0	PAD1-ve
TbDYRK-/- background	5	0	PAD1-ve
TbDYRK-/- background	5	0	PAD1-ve
TbDYRK-/- background	5	0	PAD1-ve
TbDYRK-/- background	5	0	PAD1-ve
TbDYRK-/- background	5	0	PAD1-ve
TbDYRK-/- background	5	0	PAD1-ve
TbDYRK-/- background	5	0	PAD1-ve
TbDYRK-/- background	5	0	PAD1-ve
TbDYRK-/- background	5	0	PAD1-ve
TbDYRK-/- background	5	1	PAD1-ve
TbDYRK-/- background	5	0	PAD1-ve
TbDYRK-/- background	5	0	PAD1-ve
TbDYRK-/- background	5	0	PAD1-ve
TbDYRK-/- background	5	0	PAD1-ve
TbDYRK-/- background	5	1	PAD1-ve
TbDYRK-/- background	5	0	PAD1-ve
TbDYRK-/- background	5	0	PAD1-ve
TbDYRK-/- background	5	0	PAD1-ve
TbDYRK-/- background	5	0	PAD1-ve
TbDYRK-/- background	5	0	PAD1-ve
TbDYRK-/- background	5	0	PAD1-ve
TbDYRK-/- background	5	0	PAD1-ve
TbDYRK-/- background	5	0	PAD1-ve
TbDYRK-/- background	5	0	PAD1-ve
TbDYRK-/- background	5	0	PAD1-ve
TbDYRK-/- background	5	0	PAD1-ve
TbDYRK-/- background	5	0	PAD1-ve
TbDYRK-/- background	5	0	PAD1-ve
TbDYRK-/- background	5	0	PAD1-ve
TbDYRK-/- background	5	0	PAD1-ve
TbDYRK-/- background	5	0	PAD1-ve
TbDYRK-/- background	5	0	PAD1-ve
TbDYRK-/- background	5	0	PAD1-ve
TbDYRK-/- background	5	0	PAD1-ve
TbDYRK-/- background	5	0	PAD1-ve
TbDYRK-/- background	5	0	PAD1-ve
TbDYRK-/- background	5	0	PAD1-ve
TbDYRK-/- background	6	4	PAD1-ve
TbDYRK-/- background	6	1	PAD1-ve
TbDYRK-/- background	6	0	PAD1-ve
TbDYRK-/- background	6	0	PAD1-ve
TbDYRK-/- background	6	1	PAD1-ve
TbDYRK-/- background	6	1	PAD1-ve
TbDYRK-/- background	6	1	PAD1-ve
TbDYRK-/- background	6	1	PAD1-ve
TbDYRK-/- background	6	2	PAD1-ve
TbDYRK-/- background	6	0	PAD1-ve
TbDYRK-/- background	6	2	PAD1-ve
TbDYRK-/- background	6	1	PAD1-ve
TbDYRK-/- background	6	3	PAD1-ve
TbDYRK-/- background	6	1	PAD1-ve
TbDYRK-/- background	6	0	PAD1-ve
TbDYRK-/- background	6	0	PAD1-ve
TbDYRK-/- background	6	0	PAD1-ve
TbDYRK-/- background	6	1	PAD1-ve
TbDYRK-/- background	6	1	PAD1-ve
TbDYRK-/- background	6	4	PAD1-ve
TbDYRK-/- background	6	2	PAD1-ve
TbDYRK-/- background	6	2	PAD1-ve
TbDYRK-/- background	6	2	PAD1-ve
TbDYRK-/- background	6	2	PAD1-ve
TbDYRK-/- background	6	1	PAD1-ve
TbDYRK-/- background	6	6	PAD1-ve
TbDYRK-/- background	6	3	PAD1-ve
TbDYRK-/- background	6	3	PAD1-ve
TbDYRK-/- background	6	3	PAD1-ve
TbDYRK-/- background	6	5	PAD1-ve
TbDYRK-/- background	6	0	PAD1-ve
TbDYRK-/- background	6	2	PAD1-ve
TbDYRK-/- background	6	2	PAD1-ve
TbDYRK-/- background	6	0	PAD1-ve
TbDYRK-/- background	6	0	PAD1-ve
TbDYRK-/- background	6	1	PAD1-ve
TbDYRK-/- background	6	2	PAD1-ve
TbDYRK-/- background	6	1	PAD1-ve
TbDYRK-/- background	6	3	PAD1-ve
TbDYRK-/- background	6	1	PAD1-ve
TbDYRK-/- background	6	2	PAD1-ve
TbDYRK-/- background	6	1	PAD1-ve
TbDYRK-/- background	6	1	PAD1-ve
TbDYRK-/- background	6	1	PAD1-ve
TbDYRK-/- background	6	1	PAD1-ve
TbDYRK-/- background	6	1	PAD1-ve
TbDYRK-/- background	6	4	PAD1-ve
TbDYRK-/- background	6	1	PAD1-ve
TbDYRK-/- background	6	1	PAD1-ve
TbDYRK-/- background	6	1	PAD1-ve
TbDYRK-/- background	6	2	PAD1-ve
TbDYRK-/- background	6	0	PAD1-ve
TbDYRK-/- background	6	0	PAD1-ve
TbDYRK-/- background	6	2	PAD1-ve
TbDYRK-/- background	6	0	PAD1-ve
TbDYRK-/- background	6	0	PAD1-ve
TbDYRK-/- background	6	4	PAD1-ve
TbDYRK-/- background	6	0	PAD1-ve
TbDYRK-/- background	6	1	PAD1-ve
TbDYRK-/- background	6	0	PAD1-ve
TbDYRK-/- background	6	1	PAD1-ve
TbDYRK-/- background	6	0	PAD1-ve
TbDYRK-/- background	6	2	PAD1-ve
TbDYRK-/- background	6	3	PAD1-ve
TbDYRK-/- background	6	4	PAD1-ve
TbDYRK-/- background	6	6	PAD1-ve
TbDYRK-/- background	6	1	PAD1-ve
TbDYRK-/- background	6	2	PAD1-ve
TbDYRK-/- background	6	2	PAD1-ve
TbDYRK-/- background	6	2	PAD1-ve
TbDYRK-/- background	6	0	PAD1-ve
TbDYRK-/- background	6	3	PAD1-ve
TbDYRK-/- background	6	1	PAD1-ve
TbDYRK-/- background	6	1	PAD1-ve
TbDYRK-/- background	6	2	PAD1-ve
TbDYRK-/- background	6	0	PAD1-ve
TbDYRK-/- background	6	4	PAD1-ve
TbDYRK-/- background	6	1	PAD1-ve
TbDYRK-/- background	6	0	PAD1-ve
TbDYRK-/- background	6	1	PAD1-ve
TbDYRK-/- background	6	4	PAD1-ve
TbDYRK-/- background	6	2	PAD1-ve
TbDYRK-/- background	6	4	PAD1-ve
TbDYRK-/- background	6	2	PAD1-ve
TbDYRK-/- background	6	3	PAD1-ve
TbDYRK-/- background	6	5	PAD1-ve
TbDYRK-/- background	6	0	PAD1-ve
TbDYRK-/- background	6	1	PAD1-ve
TbDYRK-/- background	6	1	PAD1-ve
TbDYRK-/- background	6	1	PAD1-ve
TbDYRK-/- background	6	1	PAD1-ve
TbDYRK-/- background	6	0	PAD1-ve
TbDYRK-/- background	6	1	PAD1-ve
TbDYRK-/- background	6	1	PAD1-ve
TbDYRK-/- background	6	1	PAD1-ve
TbDYRK-/- background	6	2	PAD1-ve
TbDYRK-/- background	6	4	PAD1-ve
TbDYRK-/- background	6	1	PAD1-ve
TbDYRK-/- background	6	2	PAD1-ve
TbDYRK-/- background	6	0	PAD1-ve
TbDYRK-/- background	6	0	PAD1-ve
TbDYRK-/- background	6	2	PAD1-ve
TbDYRK-/- background	6	1	PAD1-ve
TbDYRK-/- background	6	3	PAD1-ve
TbDYRK-/- background	6	2	PAD1-ve
TbDYRK-/- background	6	1	PAD1-ve
TbDYRK-/- background	6	3	PAD1-ve
TbDYRK-/- background	6	3	PAD1-ve
TbDYRK-/- background	6	1	PAD1-ve
TbDYRK-/- background	6	1	PAD1-ve
TbDYRK-/- background	6	1	PAD1-ve
TbDYRK-/- background	6	2	PAD1-ve
TbDYRK-/- background	6	1	PAD1-ve
TbDYRK-/- background	6	2	PAD1-ve
TbDYRK-/- background	6	1	PAD1-ve
TbDYRK-/- background	6	2	PAD1-ve
TbDYRK-/- background	6	3	PAD1-ve
TbDYRK-/- background	6	0	PAD1-ve
TbDYRK-/- background	6	0	PAD1-ve
TbDYRK-/- background	6	0	PAD1-ve
TbDYRK-/- background	6	1	PAD1-ve
TbDYRK-/- background	6	0	PAD1-ve
TbDYRK-/- background	6	2	PAD1-ve
TbDYRK-/- background	6	2	PAD1-ve
TbDYRK-/- background	6	2	PAD1-ve
TbDYRK-/- background	6	2	PAD1-ve
TbDYRK-/- background	6	1	PAD1-ve
TbDYRK-/- background	6	2	PAD1-ve
TbDYRK-/- background	6	0	PAD1-ve
TbDYRK-/- background	6	2	PAD1-ve
TbDYRK-/- background	6	2	PAD1-ve
TbDYRK-/- background	6	3	PAD1-ve
TbDYRK-/- background	6	3	PAD1-ve
TbDYRK-/- background	6	0	PAD1-ve
TbDYRK-/- background	6	0	PAD1-ve
TbDYRK-/- background	6	1	PAD1-ve
TbDYRK-/- background	6	4	PAD1-ve
TbDYRK-/- background	6	3	PAD1-ve
TbDYRK-/- background	6	4	PAD1-ve
TbDYRK-/- background	6	2	PAD1-ve
TbDYRK-/- background	6	2	PAD1-ve
TbDYRK-/- background	6	2	PAD1-ve
TbDYRK-/- background	6	1	PAD1-ve
TbDYRK-/- background	6	0	PAD1-ve
TbDYRK-/- background	6	2	PAD1-ve
TbDYRK-/- background	6	2	PAD1-ve
TbDYRK-/- background	6	1	PAD1-ve
TbDYRK-/- background	6	5	PAD1-ve
TbDYRK-/- background	6	2	PAD1-ve
TbDYRK-/- background	6	2	PAD1-ve
TbDYRK-/- background	6	3	PAD1-ve
TbDYRK-/- background	6	2	PAD1-ve
TbDYRK-/- background	6	1	PAD1-ve
TbDYRK-/- background	6	2	PAD1-ve
TbDYRK-/- background	6	2	PAD1-ve
TbDYRK-/- background	6	5	PAD1-ve
TbDYRK-/- background	6	1	PAD1-ve
TbDYRK-/- background	6	0	PAD1-ve
TbDYRK-/- background	6	0	PAD1-ve
TbDYRK-/- background	6	1	PAD1-ve
TbDYRK-/- background	6	0	PAD1-ve
TbDYRK-/- background	6	2	PAD1-ve
TbDYRK-/- background	6	4	PAD1-ve
TbDYRK-/- background	6	1	PAD1-ve
TbDYRK-/- background	6	0	PAD1-ve
TbDYRK-/- background	6	1	PAD1-ve
TbDYRK-/- background	6	0	PAD1-ve
TbDYRK-/- background	6	5	PAD1-ve
TbDYRK-/- background	6	1	PAD1-ve
TbDYRK-/- background	6	3	PAD1-ve
TbDYRK-/- background	6	3	PAD1-ve
TbDYRK-/- background	6	4	PAD1-ve
TbDYRK-/- background	6	1	PAD1-ve
TbDYRK-/- background	6	1	PAD1-ve
TbDYRK-/- background	6	0	PAD1-ve
TbDYRK-/- background	6	2	PAD1-ve
TbDYRK-/- background	6	1	PAD1-ve
TbDYRK-/- background	6	3	PAD1-ve
TbDYRK-/- background	6	2	PAD1-ve
TbDYRK-/- background	6	0	PAD1-ve
TbDYRK-/- background	6	0	PAD1-ve
TbDYRK-/- background	6	0	PAD1-ve
TbDYRK-/- background	6	1	PAD1-ve
TbDYRK-/- background	6	2	PAD1-ve
TbDYRK-/- background	6	1	PAD1-ve
TbDYRK-/- background	6	1	PAD1-ve
TbDYRK-/- background	6	1	PAD1-ve
TbDYRK-/- background	6	1	PAD1-ve
TbDYRK-/- background	6	0	PAD1-ve
TbDYRK-/- background	6	2	PAD1-ve
TbDYRK-/- background	6	1	PAD1-ve
TbDYRK-/- background	6	2	PAD1-ve
TbDYRK-/- background	6	0	PAD1-ve
TbDYRK-/- background	6	1	PAD1-ve
TbDYRK-/- background	6	1	PAD1-ve
TbDYRK-/- background	6	0	PAD1-ve
TbDYRK-/- background	6	0	PAD1-ve
TbDYRK-/- background	6	0	PAD1-ve
TbDYRK-/- background	6	0	PAD1-ve
TbDYRK-/- background	6	0	PAD1-ve
TbDYRK-/- background	6	1	PAD1-ve
TbDYRK-/- background	6	3	PAD1-ve
TbDYRK-/- background	6	1	PAD1-ve
TbDYRK-/- background	6	3	PAD1-ve
TbDYRK-/- background	6	2	PAD1-ve
TbDYRK-/- background	6	2	PAD1-ve
TbDYRK-/- background	6	0	PAD1-ve
TbDYRK-/- background	6	0	PAD1-ve
TbDYRK-/- background	6	0	PAD1-ve
TbDYRK-/- background	6	2	PAD1-ve
TbDYRK-/- background	6	0	PAD1-ve
TbDYRK-/- background	6	5	PAD1-ve
TbDYRK-/- background	6	3	PAD1-ve
TbDYRK-/- background	6	1	PAD1-ve
TbDYRK-/- background	6	0	PAD1-ve
TbDYRK-/- background	6	1	PAD1-ve
TbDYRK-/- background	6	0	PAD1-ve
TbDYRK-/- background	6	3	PAD1-ve
TbDYRK-/- background	6	1	PAD1-ve
TbDYRK-/- background	6	0	PAD1-ve
TbDYRK-/- background	6	0	PAD1-ve
TbDYRK-/- background	6	5	PAD1-ve
TbDYRK-/- background	6	4	PAD1-ve
TbDYRK-/- background	6	1	PAD1-ve
TbDYRK-/- background	6	2	PAD1-ve
TbDYRK-/- background	6	0	PAD1-ve
TbDYRK-/- background	6	0	PAD1-ve
TbDYRK-/- background	6	1	PAD1-ve
TbDYRK-/- background	6	1	PAD1-ve
TbDYRK-/- background	6	1	PAD1-ve
TbDYRK-/- background	6	0	PAD1-ve
TbDYRK-/- background	6	0	PAD1-ve
TbDYRK-/- background	6	1	PAD1-ve
TbDYRK-/- background	6	0	PAD1-ve
TbDYRK-/- background	6	0	PAD1-ve
TbDYRK-/- background	6	1	PAD1-ve
TbDYRK-/- background	6	0	PAD1-ve
TbDYRK-/- background	6	3	PAD1-ve
TbDYRK-/- background	6	1	PAD1-ve
TbDYRK-/- background	6	0	PAD1-ve
TbDYRK-/- background	6	2	PAD1-ve
TbDYRK-/- background	6	0	PAD1-ve
TbDYRK-/- background	6	2	PAD1-ve
TbDYRK-/- background	6	3	PAD1-ve
TbDYRK-/- background	6	0	PAD1-ve
TbDYRK-/- background	6	0	PAD1-ve
TbDYRK-/- background	6	0	PAD1-ve
TbDYRK-/- background	6	0	PAD1-ve
TbDYRK-/- background	6	3	PAD1-ve
TbDYRK-/- background	6	1	PAD1-ve
TbDYRK-/- background	6	0	PAD1-ve
TbDYRK-/- background	6	1	PAD1-ve
TbDYRK-/- background	6	1	PAD1-ve
TbDYRK-/- background	6	1	PAD1-ve
TbDYRK-/- background	6	0	PAD1-ve
TbDYRK-/- background	6	3	PAD1-ve
TbDYRK-/- background	6	1	PAD1-ve
TbDYRK-/- background	6	0	PAD1-ve
TbDYRK-/- background	6	0	PAD1-ve
TbDYRK-/- background	6	1	PAD1-ve
TbDYRK-/- background	6	1	PAD1-ve
TbDYRK-/- background	6	4	PAD1-ve
TbDYRK-/- background	6	2	PAD1-ve
TbDYRK-/- background	6	0	PAD1-ve
TbDYRK-/- background	6	0	PAD1-ve
TbDYRK-/- background	6	1	PAD1-ve
TbDYRK-/- background	6	1	PAD1-ve
TbDYRK-/- background	6	1	PAD1-ve
TbDYRK-/- background	6	1	PAD1-ve
TbDYRK-/- background	6	1	PAD1-ve
TbDYRK-/- background	6	1	PAD1-ve
TbDYRK-/- background	6	0	PAD1-ve
TbDYRK-/- background	6	1	PAD1-ve
TbDYRK-/- background	6	2	PAD1-ve
TbDYRK-/- background	6	5	PAD1-ve
TbDYRK-/- background	6	2	PAD1-ve
TbDYRK-/- background	6	1	PAD1-ve
TbDYRK-/- background	6	0	PAD1-ve
TbDYRK-/- background	6	0	PAD1-ve
TbDYRK-/- background	6	1	PAD1-ve
TbDYRK-/- background	6	2	PAD1-ve
TbDYRK-/- background	6	2	PAD1-ve
TbDYRK-/- background	6	2	PAD1-ve
TbDYRK-/- background	6	5	PAD1-ve
TbDYRK-/- background	6	4	PAD1-ve
TbDYRK-/- background	6	0	PAD1-ve
TbDYRK-/- background	6	0	PAD1-ve
TbDYRK-/- background	6	0	PAD1-ve
TbDYRK-/- background	6	2	PAD1-ve
TbDYRK-/- background	6	0	PAD1-ve
TbDYRK-/- background	6	2	PAD1-ve
TbDYRK-/- background	6	1	PAD1-ve
TbDYRK-/- background	6	1	PAD1-ve
TbDYRK-/- background	6	1	PAD1-ve
TbDYRK-/- background	6	0	PAD1-ve
TbDYRK-/- background	6	6	PAD1-ve
